# Supplementary material for: Underestimated risks of recurrent long-range ash dispersal from northern Pacific Arc volcanoes
Source: Sci Rep. 2016 Jul 21;6:29837. doi: 10.1038/srep29837 (PMC4956762; doi:10.1038/srep29837)
Supplement: Supplementary Information [file srep29837-s1.xls]

## Sheet: Title and Authors
Underestimated risks of recurrent long-range ash dispersal from northern Pacific Arc volcanoes
Bourne, A.J.,1* Abbott, P.M.,1 Albert, P.G, 1 Cook, E., 1 Pearce, N.J.G., 2 Ponomareva, V.,3 Svensson, A.4 Davies, S.M. 1

## Sheet: Ice Core EPMA Data
Date	Beam Size (µm)	Shard	SiO2	TiO2	Al2O3	FeO	MnO	MgO	CaO	Na2O	K2O	P2O5	Total	Tephra Label
2012-09-05	3	1	63.37	0.9	15.56	7.29	0.2	1.6	5.06	3.6	1.94	0.24	99.76	NEEM1400.05
2012-09-05	3	2	63.92	0.83	14.09	6.74	0.2	1.26	4.37	3.71	1.89	0.26	97.28	NEEM1400.05
2012-09-05	3	3	66.66	0.87	14.17	6.89	0.2	1.18	4.72	3.75	1.96	0.27	100.67	NEEM1400.05
2012-10-16	3	1	77.1041	0.1009	14.0574	1.6795	0.1204	0.1695	1.3734	4.6564	1.5129	0.0293	100.804	NEEM1428.20
2012-10-16	3	2	75.6174	0.1076	13.5377	1.6819	0.1449	0.1892	1.4166	5.0207	1.6107	0.0382	99.3648	NEEM1428.20
2012-10-16	3	3	75.6473	0.1057	13.0662	1.6522	0.1324	0.1866	1.4269	4.6313	1.5379	0.0437	98.4303	NEEM1428.20
2012-10-16	3	4	76.2395	0.116	13.3848	1.7371	0.1241	0.1762	1.5094	4.7069	1.5851	0.042	99.6212	NEEM1428.20
2012-10-16	3	5	75.5292	0.096	13.5386	1.5601	0.1298	0.1734	1.4451	5.3741	1.4573	0.0315	99.3351	NEEM1428.20
2012-09-07	3	1	75.42	0.3333	13.3094	1.7558	0.091	0.4288	2.1684	4.3308	1.2654	0.0385	99.1414	NEEM1502.60
2012-09-07	3	2	73.1425	0.3727	14.14	1.9024	0.1423	0.4786	2.3364	4.8214	1.3004	0.0688	98.7055	NEEM1502.60
2012-09-07	5	3	73.1358	0.4303	13.386	2.2987	0.1061	0.6019	2.9239	4.5981	1.1029	0.0922	98.6761	NEEM1502.60
2012-09-07	5	4	73.6437	0.3761	13.0622	1.8739	0.0982	0.4419	2.332	4.1303	1.1661	0.0751	97.1995	NEEM1502.60
2012-09-07	5	5	75.641	0.326	12.5917	1.7141	0.0891	0.3881	2.1162	4.3643	1.2293	0.0514	98.5114	NEEM1502.60
2012-09-07	5	6	73.8319	0.4254	13.3084	2.1856	0.1052	0.5728	2.7869	4.2135	1.1489	0.0882	98.667	NEEM1502.60
2013-06-28	5	1	67.1744	0.7129	13.8455	6.3794	0.2017	1.0361	4.0984	4.1582	0.8155	0.1582	98.7448	NEEM1603.45
2013-06-28	3	2	66.9378	0.6897	14.6132	6.3939	0.2448	1.2405	4.4266	4.1587	0.8251	0.1474	99.8171	NEEM1603.45
2013-06-28	3	3	68.2843	0.6256	14.2437	5.2749	0.3359	0.9116	4.2691	4.7018	0.732	0.1353	99.6308	NEEM1603.45
2013-06-28	5	4	66.0771	0.6059	14.6478	6.0659	0.1835	1.2637	4.5363	4.1924	0.7302	0.1354	98.64	NEEM1603.45
2013-06-28	5	5	66.582	0.5735	14.3982	6.4153	0.1499	1.2319	4.6304	4.5302	0.7041	0.124	99.738	NEEM1603.45
2013-06-28	5	6	64.0606	0.5792	14.1627	6.2687	0.1687	1.3471	4.8728	4.0985	0.6639	0.1178	96.6871	NEEM1603.45
2013-06-28	5	7	66.9777	0.6243	14.8018	6.1383	0.1927	1.1253	4.8488	4.3907	0.6896	0.1346	100.151	NEEM1603.45
2013-06-28	5	8	67.2785	0.7454	14.0987	6.1412	0.1852	1.123	4.6874	4.4105	0.6848	0.1477	99.6878	NEEM1603.45
2013-06-28	5	9	66.3798	0.6233	14.4451	5.6892	0.1416	0.9309	4.4583	4.6242	0.755	0.1151	98.4839	NEEM1603.45
2013-06-28	5	10	64.8884	0.4958	13.95	6.1286	0.1526	1.3362	4.5852	4.6233	0.6213	0.1076	97.2751	NEEM1603.45
2013-06-28	3	11	65.6171	0.6883	14.5473	6.1766	0.2039	1.1624	4.4287	4.5922	0.7117	0.1717	98.2999	NEEM1603.45
2013-06-28	3	12	67.7218	0.7342	13.7493	6.182	0.2035	1.0442	4.144	4.5195	0.8544	0.1964	99.3493	NEEM1603.45
2013-06-28	3	13	64.7911	0.5776	14.3425	5.7017	0.1866	1.3104	4.6608	4.5343	0.7335	0.1595	96.998	NEEM1603.45
2013-06-28	3	14	65.8791	0.6357	15.3353	5.5187	0.1611	0.9102	4.7353	4.9302	0.6635	0.1764	98.9455	NEEM1603.45
2013-06-28	3	15	63.0046	0.6583	13.7983	6.0615	0.2027	1.3683	4.891	4.1836	0.6733	0.1701	95.0117	NEEM1603.45
2013-06-28	3	16	64.6384	0.6805	13.8719	6.5222	0.2235	1.3279	4.6081	3.9909	0.7251	0.1955	96.784	NEEM1603.45
2013-06-28	3	17	63.6851	0.6522	13.9367	6.5716	0.2266	1.2933	4.5311	4.3335	0.653	0.1746	96.0577	NEEM1603.45
2013-06-28	3	18	66.4292	0.6708	14.831	6.5981	0.2291	1.4383	4.9745	4.4443	0.6197	0.1816	100.417	NEEM1603.45
2013-06-28	3	19	69.2478	0.7421	13.5549	6.2391	0.1765	0.7701	4.0516	4.4344	0.7485	0.1935	100.158	NEEM1603.45
2013-06-28	3	20	66.9051	0.6875	14.3493	6.6682	0.2022	1.2793	4.7132	4.8016	0.721	0.1924	100.52	NEEM1603.45
2012-03-07	5	1	69.6922	0.6765	14.0199	2.3287	0.0785	0.7347	2.006	4.6952	3.5709	0.1301	97.9327	NEEM1633.15
2012-03-07	5	2	68.771	0.5423	15.3782	2.3445	0.0539	0.7702	2.301	5.2003	3.0847	0.1167	98.5628	NEEM1633.15
2012-03-07	5	3	68.4372	0.5416	14.804	2.4339	0.0593	0.8675	2.579	5.0965	3.0447	0.1342	97.9979	NEEM1633.15
2012-03-07	5	4	66.5853	0.4725	15.2611	2.1865	0.0683	0.6849	2.2115	5.0251	2.9132	0.1132	95.5216	NEEM1633.15
2012-03-07	5	5	67.4531	0.2092	16.9433	1.033	0.0234	0.4361	3.5485	5.1434	1.9984	0.0494	96.8378	NEEM1633.15
2012-12-04	5	1	75.0704	0.1364	12.9986	0.9652	0.0364	0.3031	1.49	4.1147	2.5374	0.0413	97.6934	NGRIP1884.50
2012-12-04	5	2	75.1575	0.1511	12.9767	1.1299	0.0287	0.256	1.4912	4.1879	2.2442	0.0397	97.663	NGRIP1884.50
2012-12-04	5	3	71.558	0.1358	12.0944	1.0614	0.0346	0.2895	1.4972	3.8182	2.3381	0.0368	92.864	NGRIP1884.50
2012-12-04	5	4	71.3029	0.1322	12.2628	1.1577	0.0343	0.2606	1.5522	3.7904	2.2673	0.0348	92.7951	NGRIP1884.50
2013-02-27	3	5	75.43	0.14	13.55	0.89	0.04	0.28	1.64	4.86	2.4	0.03	99.27	NGRIP1884.50
2014-01-23	3	6	77.1403	0.1421	13.5731	1.0004	0.0306	0.2647	1.589	4.3767	2.4019	0.0389	100.558	NGRIP1884.50
2014-01-23	3	7	75.6081	0.1399	13.5306	1.0525	0.0441	0.3008	1.5055	4.1384	2.3793	0.0424	98.7415	NGRIP1884.50
2014-06-12	3	1	71.5191	0.1611	15.4038	0.8067	0.044	0.1365	2.0255	5.5477	2.4597	0.0655	98.1695	NGRIP1978.55
2014-06-12	3	2	74.6613	0.2103	14.633	1.3118	0.0613	0.3727	1.7233	4.5356	2.6402	0.0508	100.2	NGRIP1978.55
2014-06-10	3	3	70.3828	0.1074	13.8625	0.8336	0.0336	0.2546	2.0465	4.9898	2.3192	0.0621	94.8921	NGRIP1978.55
2014-06-10	3	4	74.4508	0.1749	12.4044	1.1146	0.0602	0.2961	1.0105	3.8715	3.0529	0.0595	96.4954	NGRIP1978.55
2014-06-10	3	5	70.741	0.1734	11.9302	0.7951	0.043	0.2482	1.3791	4.2824	2.8893	0.069	92.5507	NGRIP1978.55
2014-06-10	3	6	69.7764	0.1753	13.4465	1.2895	0.0423	0.3705	1.5531	3.732	2.4676	0.0631	92.9164	NGRIP1978.55
2013-06-03	5	1	76.6472	0.2684	12.8683	1.697	0.0563	0.3665	2.034	4.6935	2.1778	0.0252	100.834	GRIP2202.75
2013-06-03	5	2	75.4468	0.3061	13.7748	1.6783	0.0516	0.409	1.9695	3.9809	2.3503	0.0355	100.003	GRIP2202.75
2013-06-03	5	3	75.2213	0.2833	12.9982	1.8184	0.059	0.3867	2.0134	4.4784	2.2312	0.0224	99.5124	GRIP2202.75
2013-06-03	5	4	75.0351	0.2948	13.1971	1.799	0.0634	0.4029	2.0473	4.1394	2.2175	0.0472	99.2438	GRIP2202.75
2013-06-03	5	5	75.1077	0.2775	13.0006	1.6425	0.0606	0.381	1.948	4.6069	2.1354	0.0496	99.2098	GRIP2202.75
2013-06-03	5	6	75.0774	0.2766	13.0623	1.567	0.0624	0.371	1.9316	4.6376	2.1795	0.0342	99.1997	GRIP2202.75
2013-06-03	5	7	75.3593	0.2723	12.7089	1.661	0.0533	0.4115	2.0501	4.4489	2.1409	0.0318	99.1378	GRIP2202.75
2013-06-03	5	8	74.9527	0.2779	12.4869	1.726	0.0641	0.4103	1.9896	4.6133	2.071	0.0505	98.6422	GRIP2202.75
2013-06-03	5	9	75.3008	0.2961	12.7138	1.6208	0.0518	0.3733	1.9338	4.0354	2.1857	0.0252	98.5368	GRIP2202.75
2013-06-03	5	10	75.0233	0.3008	12.3783	1.7949	0.0601	0.3739	2.0541	4.3546	2.1404	0.04	98.5205	GRIP2202.75
2013-06-03	5	11	74.3996	0.252	12.6007	1.624	0.0511	0.4165	2.0019	4.536	2.0671	0.0429	97.9916	GRIP2202.75
2013-06-03	5	12	75.2138	0.2793	11.9805	1.4551	0.0621	0.3605	1.9286	4.5343	2.1108	0.0333	97.9583	GRIP2202.75
2013-06-03	5	13	74.2956	0.2843	12.3873	1.7002	0.0571	0.4038	2.1008	4.1324	2.1561	0.0362	97.5538	GRIP2202.75
2013-06-03	5	14	74.7851	0.2656	11.5404	1.577	0.0499	0.3554	1.9023	4.2345	2.1021	0.0387	96.851	GRIP2202.75
2013-06-03	5	15	73.9989	0.2759	12.0927	1.6291	0.0497	0.36	1.7904	4.3796	2.1873	0.0414	96.8049	GRIP2202.75
2013-06-03	5	16	73.204	0.2626	12.5211	1.6597	0.044	0.3661	1.8749	3.9185	2.1702	0.0447	96.0659	GRIP2202.75
2013-06-03	5	17	72.7336	0.2688	12.5271	1.5637	0.0513	0.3529	1.6937	4.3547	1.9821	0.02	95.5479	GRIP2202.75
2013-06-03	5	18	73.1534	0.248	11.9939	1.5559	0.0591	0.3256	1.65	4.2465	2.1805	0.0329	95.4457	GRIP2202.75
2013-10-11	3	1	70.6738	0.4175	14.8238	2.8921	0.108	0.6678	2.5592	4.3986	2.322	0.1009	98.9637	NGRIP2228.6
2013-10-11	3	2	70.4815	0.4242	15.9012	3.0985	0.119	0.7122	2.5813	4.2807	2.393	0.1226	100.114	NGRIP2228.6
2013-10-11	3	3	73.2449	0.3508	13.801	2.5116	0.0871	0.4677	2.1049	3.9755	2.7389	0.07	99.3524	NGRIP2228.6
2013-10-11	3	4	70.6718	0.4417	14.9094	3.312	0.1217	0.7665	3.0414	4.3532	2.3738	0.1346	100.126	NGRIP2228.6
2013-10-11	3	5	75.4282	0.2234	13.5047	1.8474	0.0753	0.2911	1.654	4.6298	2.9075	0.0352	100.597	NGRIP2228.6
2013-10-11	3	6	65.1581	0.5279	15.1196	4.0947	0.1308	1.008	3.1864	4.2817	2.1873	0.235	95.9295	NGRIP2228.6
2013-10-11	3	7	71.3826	0.4122	15.0755	2.6652	0.1173	0.664	2.5716	4.3338	2.4889	0.097	99.8082	NGRIP2228.6
2013-10-11	3	8	72.8459	0.401	15.0415	2.8406	0.1031	0.6084	2.5392	4.0162	2.5417	0.0998	101.037	NGRIP2228.6
2013-10-11	3	9	72.8251	0.3921	15.0461	2.7132	0.1088	0.6218	2.7096	4.2545	2.5451	0.0868	101.303	NGRIP2228.6
2013-10-11	3	10	72.4559	0.3897	14.9234	2.7593	0.119	0.5697	2.4285	4.7475	2.662	0.0861	101.141	NGRIP2228.6
2013-10-11	3	11	71.9962	0.3998	13.8104	2.8352	0.1113	0.5862	2.606	4.3634	2.5283	0.1034	99.3403	NGRIP2228.6
2013-10-11	3	12	72.0796	0.3944	14.6344	2.8432	0.1005	0.579	2.538	4.5342	2.5493	0.1028	100.356	NGRIP2228.6
2007-05-16	10	1	75.05	0.34	12.03	1.74	0.21	0.33	1.71	4.04	2.11	0.06	97.62	NGRIP2441.28
2007-05-16	10	2	76.68	0.39	12.39	1.55	0.02	0.33	1.78	4.04	2.04	0.01	99.23	NGRIP2441.28
2007-05-16	10	3	76.52	0.36	12.44	1.61	0.12	0.35	1.74	4	2.14	0.04	99.32	NGRIP2441.28
2007-05-16	10	4	76.54	0.37	12.38	1.88	0.13	0.37	1.74	3.87	2.18	0	99.46	NGRIP2441.28
2007-05-16	10	5	76.85	0.35	12.37	1.88	0.09	0.34	1.81	4.11	2.1	0.04	99.94	NGRIP2441.28
2007-05-16	10	6	76.68	0.34	12.38	1.64	0.01	0.34	1.71	4.28	2.09	0.04	99.51	NGRIP2441.28
2007-05-16	10	7	76.17	0.31	12.2	1.74	-0.03	0.32	1.72	3.95	2.06	-0.02	98.47	NGRIP2441.28
2007-05-16	10	8	75.64	0.34	12.15	1.78	0.09	0.34	1.78	4.05	2.06	0.02	98.23	NGRIP2441.28
2007-05-16	10	9	74.71	0.37	12.05	1.53	0.08	0.33	1.81	4.03	2.16	0.01	97.08	NGRIP2441.28
2007-05-16	10	10	77.44	0.31	12.23	1.66	0.14	0.28	1.46	4.14	2.12	-0.03	99.78	NGRIP2441.28
2007-05-16	10	11	75.35	0.35	12.37	1.82	0.08	0.43	2.02	3.83	2.01	0.01	98.27	NGRIP2441.28
2007-05-16	10	12	75.76	0.4	12.3	1.45	0.08	0.36	1.76	3.94	2	0.02	98.06	NGRIP2441.28
2007-05-16	10	13	76.88	0.39	12.34	1.9	0.14	0.36	1.78	4.13	2.22	0.02	100.17	NGRIP2441.28
2007-05-16	10	14	76.81	0.44	12.38	1.66	0.09	0.36	1.84	3.97	2.11	0.06	99.7	NGRIP2441.28
2007-05-16	10	15	77.14	0.31	12.21	1.69	0.07	0.33	1.74	4.05	2.21	0.04	99.78	NGRIP2441.28
2007-05-16	10	16	76.44	0.35	12.28	1.71	0.13	0.35	1.74	4.2	2.07	0.02	99.28	NGRIP2441.28
2014-01-24	3	1	73.9282	0.4402	13.1422	2.4025	0.0607	0.3943	1.8912	4.4681	2.7213	0.0615	99.5104	NEEM2033.75
2014-01-24	3	2	72.8992	0.4278	13.0851	2.4144	0.0615	0.489	1.9999	4.3664	2.7168	0.0524	98.5124	NEEM2033.75
2014-03-04	3	3	76.3311	0.4335	13.4634	2.255	0.0642	0.4425	1.982	3.7275	2.7032	0.0556	101.458	NEEM2033.75
2014-03-04	3	4	75.5366	0.4514	12.9495	2.4834	0.0568	0.4553	1.9115	4.274	2.8137	0.0586	100.991	NEEM2033.75
2014-03-04	3	5	72.8675	0.4341	12.9589	2.2496	0.0547	0.3735	1.8267	3.6735	2.6115	0.0472	97.0972	NEEM2033.75
2014-03-04	3	6	73.4156	0.4363	14.9468	2.1195	0.0598	0.41	1.936	4.061	2.6711	0.0586	100.115	NEEM2033.75
2014-03-04	3	7	74.9943	0.4443	12.2574	2.3007	0.0686	0.4418	2.0901	4.2881	2.5984	0.0554	99.5393	NEEM2033.75
2014-03-04	3	8	71.4898	0.4283	12.3219	2.2424	0.0629	0.3918	2.0688	3.6681	2.4325	0.0544	95.161	NEEM2033.75
2014-03-04	3	9	76.1597	0.4211	12.462	2.3339	0.0601	0.4107	2.0376	4.3839	2.6409	0.0596	100.969	NEEM2033.75
2014-03-04	3	10	75.0181	0.4263	13.2839	2.3254	0.0759	0.4615	1.9651	4.1182	2.9248	0.0481	100.647	NEEM2033.75
2014-03-04	3	11	70.9555	0.4304	12.1873	2.3067	0.0572	0.451	2.0093	4.2052	2.5678	0.0627	95.2331	NEEM2033.75
2014-03-04	3	12	74.3995	0.4531	13.674	2.4111	0.0721	0.3858	2.0178	4.0627	2.8724	0.05	100.398	NEEM2033.75
2014-03-04	3	13	73.1451	0.4272	12.9503	1.9744	0.0692	0.4343	1.808	4.1296	2.6264	0.0557	97.6202	NEEM2033.75
2014-03-04	3	14	76.4699	0.4338	13.6814	2.2626	0.0765	0.3865	2.026	4.1478	2.7503	0.0608	102.296	NEEM2033.75
2014-03-04	3	15	74.9312	0.4437	14.0722	2.1734	0.0636	0.484	2.1246	3.9687	2.7645	0.0797	101.106	NEEM2033.75
2014-03-04	3	16	73.67	0.4604	13.2192	2.1565	0.0529	0.4609	1.8435	4.2755	2.6103	0.0565	98.8057	NEEM2033.75
2014-03-04	3	17	72.9379	0.4358	12.253	2.0912	0.0629	0.4107	1.8773	3.2661	2.5033	0.0608	95.8989	NEEM2033.75
2014-03-04	3	18	75.0236	0.435	13.0734	2.203	0.0471	0.4304	2.1085	4.1871	2.8358	0.0577	100.401	NEEM2033.75
2014-03-04	3	19	76.114	0.4562	13.4667	2.412	0.0643	0.4489	1.9531	3.9849	2.6503	0.055	101.606	NEEM2033.75
2014-03-04	3	20	74.6608	0.4542	13.8678	2.3094	0.0544	0.4395	2.1749	4.2114	2.6702	0.0539	100.897	NEEM2033.75
2014-01-20	3	1	68.4073	0.6616	15.5233	3.6964	0.1287	0.8513	2.9788	5.8237	2.9001	0.1362	101.107	NEEM2049.3
2014-01-20	3	2	68.2579	0.6667	15.4291	3.4169	0.1301	0.911	2.6557	5.6694	2.8917	0.1339	100.162	NEEM2049.3
2014-01-20	3	3	67.4954	0.6719	15.6517	3.8449	0.1236	0.901	2.7944	5.0824	2.9926	0.1369	99.6948	NEEM2049.3
2014-01-20	3	4	68.0055	0.6616	15.5992	3.6136	0.1293	0.8657	2.6441	5.6649	2.7935	0.1357	100.113	NEEM2049.3
2014-01-20	3	5	68.0362	0.6616	15.2535	3.3989	0.1196	0.8041	2.5115	5.4613	2.8345	0.1307	99.2119	NEEM2049.3
2014-01-20	3	6	64.2356	0.6502	14.9488	3.4454	0.1224	0.7614	2.5988	4.8003	2.7113	0.1336	94.4078	NEEM2049.3
2014-01-20	3	7	69.5945	0.6811	16.2674	3.4828	0.1185	0.7489	2.5345	5.5528	2.8788	0.1542	102.013	NEEM2049.3
2014-01-20	3	8	68.7556	0.6785	16.0091	3.6015	0.1288	0.8894	2.5813	5.0875	2.8702	0.1459	100.748	NEEM2049.3
2014-01-20	3	9	62.4111	0.6635	13.7812	3.5891	0.1044	0.8896	2.5241	5.6608	2.8827	0.1188	92.6255	NEEM2049.3
2014-01-20	3	10	67.3511	0.6857	15.1073	3.568	0.1191	0.8805	2.4919	5.5916	2.8833	0.1291	98.8076	NEEM2049.3
2014-01-20	3	11	68.3905	0.6688	16.0669	3.5078	0.1246	0.8747	2.6671	5.868	2.8541	0.1402	101.163	NEEM2049.3
2014-01-20	3	12	68.1876	0.6708	15.8641	3.6098	0.1406	0.8101	2.6564	5.7491	2.9818	0.1249	100.795	NEEM2049.3
2014-01-20	3	13	66.3544	0.6622	14.2268	3.4296	0.1164	0.8511	2.5735	5.1057	2.9324	0.1321	96.3841	NEEM2049.3
2014-01-20	3	14	68.1391	0.6826	16.1271	3.6694	0.1357	0.8483	2.4891	5.5162	2.8092	0.128	100.545	NEEM2049.3
2014-01-20	3	15	68.1585	0.6766	15.3076	3.4058	0.1273	0.6978	2.449	4.6655	2.7872	0.1189	98.3941	NEEM2049.3
2014-01-20	3	16	68.5319	0.6621	15.437	3.5167	0.121	0.8339	2.532	5.4528	2.856	0.1207	100.064	NEEM2049.3
2014-01-20	3	17	69.3396	0.668	15.5632	3.4033	0.1399	0.847	2.6776	5.4101	2.8675	0.1206	101.037	NEEM2049.3
2014-01-20	3	18	68.2097	0.6314	15.9515	3.6412	0.1359	0.8583	2.6447	5.866	2.7728	0.1236	100.835	NEEM2049.3
2014-01-20	3	19	68.4737	0.6697	15.4131	3.3768	0.1277	0.775	2.5781	5.6376	2.6979	0.1353	99.8849	NEEM2049.3
2014-01-20	3	20	68.5117	0.6898	15.3079	3.5046	0.121	0.8942	2.7035	5.3589	3.0053	0.1282	100.225	NEEM2049.3
2014-01-20	3	21	68.4261	0.6675	15.4052	3.5574	0.1243	0.8797	2.656	5.8772	2.8758	0.1302	100.6	NEEM2049.3
2014-01-20	3	22	68.0784	0.6634	15.2072	3.6831	0.1311	0.8348	2.5238	5.649	2.9214	0.1384	99.8306	NEEM2049.3
2014-01-20	3	23	67.6442	0.6508	16.0865	3.6148	0.1188	0.8794	2.5447	4.9864	2.8879	0.1432	99.5566	NEEM2049.3

## Sheet: EPMA Standard Data
Preferred min value		53.3	2.21	13.3	12.42	N/A	3.54	7.01	3.05	1.74	0.33			Preferred min value		73.14	0.048	12.77	1.49	0.035	0.02	0.682	3.78	4.87	-0.008
Preferred max value		55	2.31	13.7	14	N/A	3.64	7.23	3.27	1.84	0.37	98.49		Preferred max value		75.06	0.1	13.45	1.61	0.095	0.062	0.788	4.34	5.39	0.024
Date	Standard	SiO2	TiO2	Al2O3	FeO	MnO	MgO	CaO	Na2O	K2O	P2O5	Total		Date	Standard	SiO2	TiO2	Al2O3	FeO	MnO	MgO	CaO	Na2O	K2O	P2O5	Total
2007-05-16	BCR2g	53.4496	2.377	13.3259	13.2848	0.2649	3.7062	7.3903	3.2341	1.8319	0.3991	99.2638		2007-05-16	Lipari	74.4484	0.0359	12.9046	1.619	0.0059	0.0494	0.7439	4.0569	5.1557	-0.026	99.0196
	BCR2g	53.6537	2.3912	13.2553	13.0426	0.111	3.7043	7.4152	3.0028	1.7869	0.3819	98.7448			Lipari	74.4098	0.0717	13.0278	1.5594	0.0459	0.044	0.7626	4.2177	5.1727	0.0128	99.3244
	BCR2g	53.413	2.4759	13.2349	12.6149	0.2485	3.6732	7.1662	3.0805	1.8355	0.3723	98.1148			Lipari	74.6604	0.1145	12.9001	1.44	0.0152	0.0478	0.7556	3.8553	5.2012	-0.0172	98.9902
	BCR2g	53.9913	2.3558	13.1998	12.5231	0.0995	3.7232	7.2858	3.1066	1.7517	0.3636	98.4003			Lipari	74.3284	0.0546	13.1148	1.9378	0.0764	0.0506	0.7602	4.0065	5.3318	-0.0295	99.6613
	BCR2g	53.875	2.2676	13.2882	12.7906	0.3458	3.6263	7.4841	3.0712	1.882	0.3979	99.0287			Lipari	74.2918	0.0957	12.8377	1.4921	-0.0383	0.0458	0.7882	4.0067	5.0871	-0.0637	98.645
	BCR2g	53.3575	2.2839	13.095	13.1146	0.0714	3.7172	7.4837	3.0548	1.8593	0.3119	98.3493			Lipari	73.9862	0.0517	13.0425	1.4793	0.021	0.0435	0.7225	4.019	5.1919	-0.0182	98.5576
	BCR2g	53.1443	2.4636	13.1943	12.9803	0.3162	3.7245	7.2877	3.0874	1.6918	0.2973	98.1874			Lipari	73.8745	0.0163	12.865	1.5386	0.0592	0.0331	0.7424	4.1517	5.0259	-0.004	98.3066
	BCR2g	53.5969	2.3154	13.0104	12.9517	0.315	3.7471	7.2917	3.0767	1.7802	0.3538	98.4389			Lipari	73.885	0.0726	12.8451	1.3246	0.1682	0.0428	0.7691	4.0942	5.15	0.0124	98.364
	BCR2g	53.6175	2.4045	13.2725	13.3888	0.3424	3.6819	7.1174	3.1413	1.7331	0.3707	99.07			Lipari	73.715	0.0745	12.8488	1.3964	0.0908	0.0313	0.7532	3.9859	5.0505	-0.0094	97.9463
	BCR2g	53.2323	2.2741	13.2521	13.0911	0.3168	3.7167	7.3693	3.0339	1.7274	0.4019	98.4156			Lipari	73.9651	0.1361	12.9071	1.7047	0.0263	0.052	0.7339	4.0294	5.2929	-0.0299	98.8476
	BCR2g	53.2561	2.1942	13.2128	12.5066	0.1843	3.7304	7.2896	3.0918	1.8374	0.3724	97.6757			Lipari	73.7583	0.0363	12.6606	1.5228	0.0733	0.0477	0.7104	3.9225	5.3703	0.0258	98.128
	BCR2g	53.2655	2.3572	12.99	13.3203	0.1914	3.7232	7.2687	3.0163	1.7289	0.3687	98.2302			Lipari	74.2836	0.0751	13.0794	1.4904	0.1002	0.0458	0.6867	4.06	5.181	0.0196	99.0217
	BCR2g	53.5305	2.3547	12.903	12.9818	0.1496	3.6809	7.3156	3.0678	1.8618	0.343	98.1887			Lipari	73.6492	0.0119	12.7244	1.5718	0.1576	0.0328	0.7678	4.0433	5.1054	0.0029	98.0671
	BCR2g	53.7521	2.3335	13.0917	13.2589	0.1834	3.7234	7.2444	3.1193	1.7655	0.4133	98.8854			Lipari	74.6157	0.0904	13.1665	1.7804	0.068	0.0413	0.7264	3.9567	5.1053	-0.0503	99.5506
	BCR2g	53.9484	2.3618	13.0234	13.2152	0.2036	3.6652	7.2056	3.0924	1.8464	0.3503	98.9123			Lipari	74.4118	0.0307	12.8916	1.6318	-0.0125	0.0372	0.8078	3.9817	5.0919	-0.0253	98.8844
															Lipari	74.1494	0.0546	12.9675	1.3271	0.0149	0.0511	0.647	4.0692	5.1809	-0.0352	98.4616
2012-03-07	BCR2g	54.0549	2.3175	13.7846	12.2009	0.198	3.6287	6.9339	3.3845	1.8858	0.3622	98.7511
	BCR2g	53.6651	2.3475	13.4938	12.0771	0.2054	3.5233	7.0974	3.2408	1.8501	0.3647	97.8651		2012-03-07	Lipari	73.3854	0.0823	12.8406	1.5078	0.0587	0.0389	0.6875	4.1411	5.348	0.006	98.0963
	BCR2g	54.6607	2.349	13.7001	12.192	0.1945	3.634	7.1343	3.4572	1.819	0.3546	99.4953			Lipari	73.7462	0.0842	12.8933	1.5705	0.0741	0.0187	0.7707	4.0667	5.2727	0.0133	98.5104
	BCR2g	53.8311	2.3319	13.6143	12.44	0.2033	3.4959	6.9658	3.3469	1.8442	0.3506	98.4238			Lipari	73.5499	0.0809	12.8911	1.4242	0.0642	-0.0075	0.7854	4.0701	5.3611	0.0023	98.222
	BCR2g	54.1193	2.3458	13.453	12.3356	0.2112	3.5265	7.2012	3.3917	1.8057	0.363	98.7529			Lipari	74.1601	0.0761	12.8603	1.4707	0.0677	0.0572	0.7671	4.1654	5.3054	0.0137	98.9437
	BCR2g	54.0466	2.3446	13.8224	11.8422	0.1949	3.5955	7.1346	3.2112	1.7835	0.3597	98.3351			Lipari	74.6388	0.0842	12.9423	1.3912	0.0645	0.0114	0.6964	4.1029	5.1199	0.0037	99.0554
	BCR2g	54.6977	2.3314	13.3534	12.3521	0.2096	3.5087	7.0621	3.3475	1.8078	0.3572	99.0273			Lipari	75.226	0.0755	13.1538	1.5357	0.0811	0.0209	0.7354	4.0078	5.2097	0.0022	100.048
	BCR2g	54.4055	2.3231	13.2293	12.4113	0.1879	3.681	7.0063	3.2601	1.8516	0.3722	98.7281			Lipari	74.8645	0.0837	12.8655	1.5394	0.0683	0.0591	0.7336	4.131	5.2138	0.0032	99.5621
	BCR2g	53.8681	2.3524	13.5899	11.634	0.2046	3.7051	7.1902	3.3145	1.8532	0.3725	98.0844			Lipari	74.6484	0.0755	13.0044	1.54	0.0638	0.0446	0.742	4.1382	5.4158	0.0071	99.6797
	BCR2g	54.3061	2.3269	13.4455	12.2828	0.1951	3.6125	7.1217	3.146	1.8234	0.3674	98.6274			Lipari	75.5135	0.0752	13.236	1.4875	0.0747	0.0566	0.7668	4.1799	5.2046	0.0181	100.613
	BCR2g	54.1741	2.3383	13.3619	12.0622	0.1989	3.6558	7.148	3.364	1.9213	0.3598	98.5843			Lipari	75.136	0.0829	12.7131	1.435	0.0611	0.0334	0.7128	3.9901	5.2531	0.0091	99.4267
	BCR2g	53.3617	2.3438	13.1617	12.0663	0.208	3.5845	7.1976	3.2439	1.9171	0.3641	97.4488
	BCR2g	54.4258	2.3364	13.8184	12.238	0.2089	3.503	7.054	3.2785	1.7464	0.3511	98.9604		2012-09-05	Lipari	75.2303	0.0714	13.66	1.5925	0.0682	0.0485	0.7647	1.0901	4.1748	0.0017	96.7022
	BCR2g	53.9811	2.3307	13.6109	12.0788	0.1975	3.6096	7.0512	3.3892	1.9033	0.3717	98.524			Lipari	72.757	0.0821	13.1056	1.6054	0.077	0.0292	0.7944	4.8885	5.3149	0.011	98.665
	BCR2g	53.5291	2.345	13.7492	12.4794	0.1902	3.6592	7.1052	3.1759	1.8172	0.3589	98.4094			Lipari	71.8316	0.0809	13.2441	1.5875	0.0564	0.0392	0.7027	4.5204	5.0864	0.0015	97.1507
	BCR2g	54.2523	2.3563	13.2397	12.2656	0.2072	3.6663	7.065	3.35	1.8144	0.3839	98.6008			Lipari	72.6173	0.0756	13.5803	1.5919	0.0673	0.0624	0.7885	4.2973	5.1727	0.0189	98.272
															Lipari	72.6632	0.076	13.6626	1.5716	0.0731	0.0217	0.783	4.3146	5.1311	0.0089	98.3058
2012-09-05	BCR2g	53.9248	2.2774	13.3306	12.4273	0.1878	3.7777	7.2448	3.2948	1.8558	0.3806	98.7016			Lipari	72.0445	0.0853	13.5429	1.5638	0.075	0.0661	0.7391	4.7103	5.2928	0.0085	98.1284
	BCR2g	54.1091	2.2733	13.6405	12.7652	0.1965	3.6613	7.203	3.2411	1.8418	0.3782	99.31			Lipari	71.8364	0.0759	12.9211	1.5858	0.0612	0.058	0.731	4.1435	5.1075	0.0105	96.5309
	BCR2g	53.3684	2.2854	13.4227	12.8177	0.2017	3.7338	7.3415	3.3516	1.9306	0.3668	98.8202			Lipari	73.4664	0.0785	13.9074	1.5856	0.0851	0.0678	0.7702	4.3153	5.4114	0.0014	99.689
	BCR2g	54.7118	2.2779	13.808	12.7288	0.2001	3.6318	7.3096	3.3247	1.7822	0.3579	100.133			Lipari	73.2636	0.0785	14.0811	1.5987	0.0688	0.0427	0.7864	3.9837	5.2961	0.0107	99.2103
	BCR2g	53.891	2.2897	13.662	12.5212	0.1882	3.674	7.2923	3.2988	1.8241	0.369	99.0104			Lipari	72.1508	0.0812	13.334	1.578	0.0806	0.0723	0.7919	4.3488	5.3143	0.0033	97.7551
	BCR2g	53.6254	2.267	13.6023	12.3161	0.2162	3.6373	7.2316	3.3412	1.7132	0.3729	98.3231
	BCR2g	55.304	2.31	14.5895	12.2616	0.1944	3.6867	6.9746	3.4885	1.7199	0.3996	100.929		2012-09-07	Lipari	75.3542	0.0831	12.9779	1.4764	0.0724	0.047	0.7858	4.1097	5.1976	0.0017	100.106
	BCR2g	55.5943	2.3149	15.0364	12.2646	0.1951	3.5849	7.1829	3.2151	1.7754	0.3798	101.543			Lipari	73.4934	0.0757	13.2136	1.4755	0.0747	0.0542	0.7479	4.2803	5.3572	-0.008	98.7642
															Lipari	73.2704	0.0786	13.0481	1.601	0.066	0.0264	0.7335	4.0719	5.0435	0.0097	97.9492
2012-09-07	BCR2g	54.4013	2.295	13.7256	12.2765	0.2081	3.7828	7.3024	3.2754	1.8624	0.3778	99.5073			Lipari	74.335	0.0822	12.9163	1.5481	0.0664	0.0448	0.7893	4.1239	5.1449	0.0105	99.0615
	BCR2g	54.1343	2.2937	13.3335	12.6119	0.2067	3.7062	6.9605	3.188	1.7278	0.3841	98.5467			Lipari	73.844	0.0741	13.1327	1.5253	0.0637	0.0236	0.7579	4.2536	5.2347	0.0058	98.9154
	BCR2g	55.4653	2.3041	13.3292	12.6683	0.2043	3.6365	7.0392	3.0977	1.905	0.3699	100.019			Lipari	73.1885	0.087	12.908	1.6405	0.073	0.0332	0.7468	4.0719	5.1697	0.0003	97.919
	BCR2g	54.8216	2.2802	13.6864	12.1254	0.1835	3.7141	7.3035	3.4047	1.7937	0.3812	99.6944			Lipari	71.4262	0.0815	12.7012	1.682	0.0683	0.0123	0.7241	4.1795	5.4086	0.0041	96.2878
	BCR2g	53.3114	2.2824	13.3435	12.641	0.2069	3.64	7.2377	3.3336	1.7657	0.3657	98.1278			Lipari	71.3135	0.0693	12.9303	1.4747	0.079	0.0278	0.7384	4.1246	5.1953	-0.0003	95.9527
	BCR2g	54.1013	2.2751	13.5979	12.5506	0.1967	3.6413	7.1183	3.3232	1.8453	0.3713	99.021			Lipari	72.9421	0.0771	12.9389	1.5429	0.0693	0.028	0.7344	4.0052	5.1549	0.0063	97.4991
	BCR2g	53.581	2.256	13.3607	12.6606	0.1974	3.5379	7.179	3.183	1.7268	0.3679	98.0502			Lipari	71.8497	0.0815	13.2945	1.6007	0.0666	0.0315	0.7482	4.2864	5.1386	-0.0038	97.0939
	BCR2g	54.2952	2.2797	13.5637	12.501	0.211	3.6341	7.2284	3.2931	1.8299	0.3953	99.2314			Lipari	71.7835	0.073	12.8092	1.3314	0.0749	0.0485	0.7678	4.035	4.9671	0.0035	95.8939
	BCR2g	53.5369	2.281	13.4958	12.6092	0.1974	3.6346	7.2855	3.2022	1.8519	0.3523	98.447			Lipari	73.0135	0.0754	12.8656	1.8002	0.0642	0.0399	0.6793	4.121	5.0754	0.0027	97.7371
	BCR2g	54.4245	2.2766	13.5768	12.1772	0.2043	3.7057	7.2157	3.2364	1.859	0.3569	99.0332			Lipari	73.3967	0.0765	13.2298	1.5663	0.0723	0.0328	0.7345	4.0702	5.348	0.0077	98.5348
	BCR2g	53.8308	2.3077	13.3807	12.0306	0.1978	3.5838	7.1929	3.3477	1.7388	0.3601	97.9709			Lipari	74.2614	0.0769	13.1184	1.4922	0.0711	0.0373	0.7647	4.1444	5.1893	0.0044	99.1601
	BCR2g	54.5204	2.298	13.5994	12.5498	0.1854	3.7415	7.4762	3.3443	1.8217	0.3512	99.8879			Lipari	73.5069	0.0707	12.8766	1.7556	0.0626	0.0605	0.7468	4.1265	5.3976	0.0169	98.6207
	BCR2g	53.9761	2.3139	13.5158	12.2145	0.2143	3.7079	7.0471	3.2904	1.7561	0.3823	98.4184
														2012-10-16	Lipari	74.7875	0.0731	13.0661	1.5693	0.0684	0.036	0.7532	4.2529	5.3074	0.0104	99.9244
2012-10-16	BCR2G	54.778	2.3645	13.8004	12.2392	0.2016	3.6266	7.4863	3.2806	1.8984	0.359	100.035			Lipari	74.4004	0.0825	12.9014	1.6753	0.0794	0.031	0.7139	4.1106	5.2065	-0.0044	99.1966
	BCR2G	54.9155	2.3708	13.4058	12.6699	0.2086	3.6146	7.3301	3.3828	1.8194	0.3615	100.079			Lipari	74.4457	0.0822	13.2157	1.6958	0.0573	0.0372	0.8602	4.1675	5.3311	0.0112	99.9037
	BCR2G	54.6718	2.3337	13.2006	12.4227	0.2003	3.6829	6.9641	3.4175	1.7958	0.363	99.0523			Lipari	74.6578	0.0823	13.3467	1.6192	0.0639	0.0371	0.7193	4.0288	5.1908	0.0077	99.7534
	BCR2G	54.529	2.3655	14.0236	12.5738	0.2001	3.6926	7.3764	3.2852	1.7326	0.3317	100.111			Lipari	73.6447	0.0823	13.4569	1.6248	0.0768	0.0487	0.7515	4.5817	5.3231	0.0055	99.596
	BCR2G	53.3404	2.3173	13.4715	12.3797	0.2039	3.56	7.0678	3.3291	1.8645	0.3448	97.8789			Lipari	73.947	0.0728	13.6287	1.6132	0.064	0.064	0.7486	4.6168	5.2764	0.0088	100.04
	BCR2G	53.5583	2.3289	13.8085	12.5694	0.2003	3.653	7.1732	3.2634	1.8501	0.3431	98.7482			Lipari	73.6813	0.0776	13.3305	1.6019	0.0685	0.0344	0.7863	4.2936	5.1031	0.0114	98.9887
	BCR2G	54.4107	2.3337	14.0572	12.3612	0.2142	3.682	7.1562	3.1637	1.7668	0.3763	99.522			Lipari	73.5437	0.0812	13.549	1.5856	0.067	0.0382	0.7452	4.0895	5.2706	0.012	98.982
	BCR2G	54.6795	2.364	14.2162	12.5508	0.1759	3.5732	7.3747	3.602	1.8046	0.381	100.722			Lipari	73.4559	0.0804	13.5807	1.5917	0.0746	0.0315	0.7479	4.4322	5.2162	0.0108	99.2217
	BCR2G	53.8541	2.3357	14.243	12.4065	0.2141	3.4878	7.2656	3.0577	1.8779	0.382	99.1243			Lipari	73.4928	0.0821	13.6663	1.6123	0.0583	0.0285	0.7747	4.2731	5.242	0.0134	99.2433
	BCR2G	53.3851	2.3112	13.9401	12.2692	0.221	3.7319	7.1272	3.2611	1.8594	0.3617	98.4678
														2012-12-04	Lipari	73.5061	0.0744	12.6653	1.5203	0.0913	0.0121	0.7318	4.3753	5.241	0.0048	98.2225
2012-12-04	BCR2G	53.9409	2.2664	12.9666	12.2511	0.1911	3.4711	7.2444	3.332	1.8074	0.3482	97.8193			Lipari	73.5804	0.0717	12.4491	1.2565	0.0722	0.0435	0.7382	3.9468	5.274	0.008	97.4404
	BCR2G	54.436	2.25	12.953	12.653	0.1891	3.5777	7.1427	3.2286	1.7612	0.3488	98.5401			Lipari	74.7436	0.0747	12.7889	1.8216	0.0684	0.0509	0.8382	4.0123	5.1744	0.0071	99.5801
	BCR2G	54.2283	2.2691	12.9961	12.4661	0.1965	3.5566	7.3393	3.164	1.705	0.3456	98.2665			Lipari	73.4209	0.0754	12.5469	1.4286	0.0644	0.0484	0.7684	4.1366	5.3114	0.0149	97.8158
	BCR2G	53.7209	2.2724	13.0511	12.4316	0.1933	3.652	7.1906	3.2392	1.8244	0.3403	97.9156			Lipari	74.3196	0.0793	12.9888	1.4068	0.0572	0.0646	0.762	3.4188	5.2253	0.0017	98.3241
	BCR2G	54.6868	2.3015	13.3455	12.396	0.1909	3.7251	7.1701	1.6802	1.8026	0.3394	97.6382			Lipari	74.023	0.0774	12.8713	1.6375	0.0734	0.0626	0.7311	3.4467	5.338	0	98.261
	BCR2G	53.712	2.2824	13.212	12.7189	0.2024	3.602	7.2721	3.1478	1.8407	0.3165	98.3069			Lipari	73.8685	0.0743	13.4296	1.3673	0.0676	0.0503	0.7503	3.99	5.2008	0.0111	98.8099
	BCR2G	54.0002	2.2936	13.2955	12.332	0.1888	3.549	7.3531	3.1759	1.7673	0.3374	98.2928			Lipari	75.0384	0.0728	13.3889	1.5761	0.0613	0.0488	0.7856	4.0692	5.2605	0.0099	100.311
	BCR2G	54.9509	2.2544	13.5201	12.5807	0.1856	3.4894	7.3265	3.2304	1.7741	0.3454	99.6575			Lipari	75.2941	0.0795	13.1341	1.3162	0.0712	0.0213	0.7963	3.9917	5.1187	0.0074	99.8306
	BCR2G	54.9598	2.2723	13.5977	12.2539	0.1911	3.5345	7.1093	3.1485	1.7315	0.3447	99.1434			Lipari	76.3633	0.0788	13.3212	1.5697	0.06	0.0348	0.7649	4.1525	4.9956	0.0023	101.343
	BCR2G	55.2754	2.2567	13.4786	12.382	0.2103	3.4754	7.2369	3.1738	1.9399	0.3396	99.7688			Lipari	73.6041	0.0837	12.7844	1.5889	0.0755	0.0663	0.7471	4.1585	5.1116	0.0056	98.2257
	BCR2G	53.9355	2.3214	13.2081	12.4176	0.1917	3.5356	7.1665	3.0716	1.8447	0.3487	98.0413			Lipari	75.8355	0.0774	12.9878	1.5065	0.0725	0.0323	0.7571	1.6988	4.3021	0.0048	97.2748
	BCR2G	54.4194	2.2968	13.3605	12.8795	0.1957	3.5127	7.1617	3.0719	1.7963	0.3491	99.0436			Lipari	73.6931	0.0797	13.0252	1.5279	0.0682	0.0414	0.7239	4.0439	5.0473	0.0056	98.2563
	BCR2G	55.2127	2.2602	13.6724	12.7205	0.1959	3.6485	7.1206	3.2182	1.8351	0.3369	100.221			Lipari	74.3917	0.0756	12.8647	1.489	0.0736	0.0341	0.7468	4.0185	5.1421	0.0046	98.8406
	BCR2G	54.9011	2.2658	13.9475	12.2631	0.2062	3.5611	7.4695	3.3117	1.8235	0.3298	100.079			Lipari	75.4385	0.0764	13.0345	1.5173	0.0753	0.044	0.7376	2.6862	4.7689	0.0094	98.3881
	BCR2G	54.7703	2.271	13.7986	12.2933	0.1913	3.5115	7.1789	3.0941	1.8022	0.3354	99.2465			Lipari	73.6934	0.0774	13.0063	1.4246	0.0763	0.0682	0.7719	3.7831	5.1643	0.0006	98.0661
	BCR2G	55.7508	2.3164	13.5862	13.1653	0.1973	3.5445	7.3018	3.2195	1.7847	0.3295	101.196			Lipari	74.7352	0.0791	13.0282	1.3597	0.0784	0.0542	0.7285	4.0491	5.2433	0.0024	99.358
	BCR2G	54.1238	2.3008	13.2947	12.7589	0.1921	3.6	7.2238	3.088	1.8222	0.369	98.7731			Lipari	73.8901	0.0744	13.2607	1.5963	0.0556	0.0503	0.7143	3.9441	5.1157	0.0058	98.7073
	BCR2G	54.4852	2.2837	13.4634	12.9103	0.1939	3.6188	7.3552	3.2737	1.8797	0.3282	99.792			Lipari	74.4586	0.0737	12.5643	1.4722	0.06	0.0665	0.7481	3.2576	5.178	-0.0005	97.8786
	BCR2G	53.4248	2.2705	13.139	12.0366	0.1925	3.5554	7.3442	3.2467	1.8522	0.3627	97.4245			Lipari	74.9549	0.0802	12.9298	1.4674	0.0634	0.0627	0.7221	3.3907	5.0583	0.0017	98.7311
	BCR2G	55.7931	2.2634	13.5807	12.785	0.2011	3.6412	7.2463	3.3117	1.7583	0.3462	100.927			Lipari	73.8908	0.0773	13.0254	1.6022	0.0684	0.014	0.7716	4.1093	5.1302	0.0133	98.7025
	BCR2G	54.9381	2.2856	13.3793	11.9881	0.2017	3.4643	7.1017	3.2212	1.8848	0.3468	98.8117
	BCR2G	54.5591	2.2865	13.1427	11.9713	0.1918	3.5337	7.2694	3.0574	1.7447	0.3387	98.0953		2013-02-27	Lipari	74.92	0.08	13.07	1.55	0.06	0.03	0.85	4.21	5.15	0.01	99.92
	BCR2G	54.373	2.2708	13.2254	12.1035	0.1979	3.4731	7.2885	3.3194	1.8205	0.3566	98.4287			Lipari	75.32	0.07	14.22	1.37	0.06	0.04	0.74	4.59	5.16	0.01	101.59
	BCR2G	54.0301	2.2897	13.41	13.1288	0.2067	3.4451	7.1589	3.3799	1.8052	0.3257	99.1801			Lipari	73.62	0.08	14.08	1.75	0.07	0.04	0.73	3.82	5.07	0	99.25
	BCR2G	53.9294	2.2779	13.2443	12.7816	0.197	3.5244	7.1842	3.3049	1.8199	0.3354	98.5989			Lipari	74.3	0.08	13.62	1.61	0.07	0.08	0.73	4.64	5.23	0.01	100.38
	BCR2G	54.171	2.282	13.6982	12.8816	0.199	3.6531	7.192	3.2761	1.8387	0.3441	99.5358			Lipari	74.7	0.07	13.13	1.5	0.06	0.05	0.78	4.27	5.21	0	99.77
	BCR2G	54.1461	2.2687	13.1229	12.6574	0.1957	3.4404	7.0565	3.2458	1.833	0.3326	98.2991			Lipari	75.04	0.07	13.8	1.66	0.06	0.05	0.76	4.13	5.35	0.01	100.93
															Lipari	73.36	0.08	13.43	1.89	0.07	0.04	0.79	4.67	5.09	0	99.43
2013-02-27	BCR2G	54.97	2.29	13.91	12.36	0.21	3.62	7.2	3.18	1.85	0.35	99.93			Lipari	72.91	0.08	12.56	1.66	0.07	0.06	0.74	4.25	5.14	0.01	97.48
	BCR2G	55.23	2.26	13.13	12.34	0.21	3.64	7.17	3.31	1.77	0.33	99.39			Lipari	74.07	0.08	13.07	1.43	0.06	0.05	0.82	4.33	5.21	0.01	99.13
	BCR2G	55.01	2.27	14.23	12.61	0.19	3.53	7.01	3.15	1.85	0.36	100.2			Lipari	74.67	0.08	13.56	1.61	0.05	0.04	0.76	4.2	5.13	0.01	100.11
	BCR2G	54.47	2.25	14.01	12.59	0.21	3.67	7.17	3.44	1.86	0.33	100.01			Lipari	73.85	0.07	13.96	1.4	0.08	0.06	0.75	4.41	5.12	0	99.7
	BCR2G	53.95	2.29	13.22	11.78	0.2	3.66	7.41	3.56	1.8	0.34	98.22			Lipari	74.3	0.08	13.15	1.55	0.07	0	0.78	4.49	5.08	0.01	99.5
	BCR2G	54.53	2.26	14.11	12.88	0.21	3.55	7.1	3.67	1.79	0.34	100.44			Lipari	74.54	0.08	13.75	1.47	0.07	0.04	0.79	4.13	5.19	0.02	100.09
	BCR2G	53.35	2.26	14.25	12.61	0.18	3.53	7.07	3.17	1.77	0.37	98.57
	BCR2G	53.31	2.27	13.52	12.42	0.2	3.61	7.06	3.39	1.93	0.33	98.03		2013-06-03	Lipari	74.3637	0.0814	13.2766	1.5691	0.066	0.017	0.7263	3.9564	5.3779	0.0095	99.4438
	BCR2G	53.72	2.25	13.83	12.67	0.21	3.52	7.18	3.31	1.78	0.35	98.84			Lipari	73.8896	0.0736	12.4093	1.5993	0.0755	0.0563	0.7457	4.1264	5.0831	0.0236	98.0822
	BCR2G	54.79	2.27	14.03	12.14	0.21	3.63	7.11	3.48	1.89	0.32	99.87			Lipari	74.6133	0.0712	14.1105	1.6642	0.0634	0.0358	0.7654	4.516	5.0275	0.0016	100.869
	BCR2G	53.88	2.28	13.79	12.61	0.2	3.67	7.36	3.27	1.81	0.35	99.22			Lipari	74.632	0.0796	12.7911	1.4081	0.0521	0.0562	0.6938	3.9283	5.2382	0.0098	98.8891
	BCR2G	54.54	2.28	14.01	11.94	0.2	3.5	7.15	3.35	1.82	0.33	99.13			Lipari	73.5812	0.0702	12.0421	1.452	0.0567	0.0608	0.7535	4.0887	5.1889	0.0036	97.2976
	BCR2G	54.33	2.28	13.93	12.35	0.2	3.55	7.11	3.1	1.81	0.34	98.99			Lipari	72.7445	0.0758	13.0931	1.5434	0.0711	0.0231	0.7643	4.3395	5.2425	0.0127	97.9101
	BCR2G	54.85	2.29	14.02	12.47	0.21	3.63	7.28	3.36	1.79	0.34	100.25			Lipari	72.9498	0.0805	11.6878	1.4455	0.0656	0.048	0.7228	3.9424	5.2334	0.0059	96.1817
	BCR2G	54.84	2.27	14.17	12.21	0.21	3.59	7.25	3.46	1.86	0.35	100.2			Lipari	72.8166	0.0741	12.5601	1.6052	0.0534	0.0566	0.7334	4.2229	5.2056	0.0035	97.3313
	BCR2G	53.64	2.27	13.7	12.35	0.21	3.68	7.05	3.62	1.81	0.36	98.69			Lipari	73.1373	0.0824	12.3658	1.574	0.0762	0.0395	0.6599	4.4741	5.1845	0.0087	97.6024
2013-06-03	BCR2G	55.2559	2.2351	13.409	12.5805	0.196	3.579	7.0263	3.332	1.7165	0.3315	99.6617		2013-06-28	Lipari	74.627	0.0796	13.1199	1.5391	0.0758	0.0421	0.7808	4.1241	5.207	0.006	99.9575
	BCR2G	54.5319	2.2508	12.5722	12.4373	0.1829	3.6519	7.0743	2.9284	1.8241	0.3348	97.7887			Lipari	73.7118	0.0784	12.9245	1.6138	0.0578	0.0425	0.7609	4.0012	5.0704	0.0108	98.6173
	BCR2G	54.2776	2.2298	13.4558	12.5276	0.202	3.8191	7.0571	3.1777	1.9301	0.3426	99.0195			Lipari	73.952	0.0858	13.0501	1.5508	0.0693	0.024	0.7619	4.2304	5.3223	0.0063	99.4167
	BCR2G	54.3388	2.214	13.5099	12.6083	0.2264	3.7303	7.1333	2.989	1.8303	0.3262	98.9066			Lipari	74.4031	0.0872	12.9145	1.5941	0.0666	0.0423	0.7543	4.0548	5.2096	0.0092	99.4951
	BCR2G	54.2824	2.2402	13.0111	12.5122	0.192	3.6461	7.2627	3.5239	2.0017	0.3209	98.9931			Lipari	73.8232	0.0761	12.9903	1.5081	0.0662	0.0565	0.8078	4.1456	5.066	-0.0003	98.9027
	BCR2G	54.6622	2.2419	13.424	12.2059	0.1983	3.5151	7.0065	3.3289	1.7958	0.3482	98.7268			Lipari	73.4619	0.0795	12.8961	1.4736	0.0669	0.041	0.7966	4.1121	5.087	0.0113	98.382
	BCR2G	54.0249	2.2421	13.26	12.3414	0.1939	3.6769	7.2622	3.7267	1.8084	0.3129	98.8492			Lipari	74.5111	0.0803	12.6018	1.5108	0.0623	0.0502	0.7951	4.2207	5.1472	0.0077	99.3491
	BCR2G	54.0174	2.2242	13.3024	12.4095	0.1972	3.7186	7.1466	3.1861	1.7996	0.3267	98.3283			Lipari	74.6503	0.0726	12.9514	1.5989	0.0701	0.0392	0.7702	4.0831	5.1217	0.0133	99.7304
	BCR2G	53.0705	2.2371	12.3286	12.543	0.2083	3.7498	7.1518	3.1531	1.8782	0.3315	96.6519			Lipari	74.1738	0.0767	12.8874	1.5696	0.0651	0.0316	0.7154	4.1607	5.2314	0.0061	99.2797
	BCR2G	54.543	2.239	13.4006	12.3065	0.1947	3.6761	7.2136	3.5088	1.8003	0.3486	99.2314			Lipari	73.4547	0.0866	12.7532	1.6548	0.0598	0.0507	0.7396	3.8705	5.1241	0.0131	98.1611
	BCR2G	53.716	2.2207	12.3084	12.3289	0.2038	3.7078	7.0758	3.0047	1.8795	0.3302	96.7759			Lipari	73.1317	0.0751	12.8693	1.6798	0.0762	0.0513	0.7617	4.0866	5.1218	0.005	98.2047
	BCR2G	53.8231	2.2587	12.4715	12.7362	0.2034	3.6201	7.1618	2.9744	1.8247	0.3298	97.4037			Lipari	74.4212	0.0806	12.7827	1.3687	0.0668	0.0507	0.7814	4.0774	5.0716	-0.0012	99.0606
	BCR2G	54.3655	2.2529	12.8097	12.3842	0.185	3.6173	6.9902	3.2041	1.8539	0.3289	97.9917			Lipari	73.8731	0.0738	12.8791	1.5715	0.0629	0.0622	0.7548	4.0206	5.0897	0.0063	98.7639
	BCR2G	54.5055	2.2398	13.1515	12.2617	0.1857	3.6726	7.222	3.1051	1.7772	0.3239	98.445			Lipari	73.1809	0.087	13.1072	1.6463	0.0657	0.0273	0.7631	3.9679	5.1256	0.0117	98.3476
	BCR2G	54.7674	2.2447	12.5641	12.6084	0.1876	3.7689	7.2445	1.5409	1.7954	0.3319	97.0538			Lipari	74.2728	0.0691	13.6361	1.5127	0.0712	0.0216	0.7203	4.1182	5.1188	0.0056	99.9143
	BCR2G	55.0101	2.2407	12.7586	12.3668	0.1945	3.6253	7.3643	3.3222	1.813	0.3389	99.0347			Lipari	73.0651	0.0736	12.8399	1.6598	0.0738	0.0652	0.7359	4.3478	5.1881	0.0163	98.4334
	BCR2G	54.0326	2.2395	13.5354	12.2565	0.1984	3.6875	7.2742	3.2441	1.8767	0.3056	98.6505			Lipari	73.4786	0.0737	13.3273	1.5873	0.0668	0.0111	0.7403	4.0168	5.1725	0.0096	98.8536
	BCR2G	53.6073	2.2203	13.1286	12.6703	0.1912	3.5747	7.1887	3.2314	1.7942	0.3126	97.9193			Lipari	72.7621	0.0804	13.7493	1.6534	0.079	0.0444	0.7559	3.9695	5.0827	0.004	98.556
	BCR2G	54.266	2.2409	13.5638	12.7405	0.2008	3.5693	7.2257	3.1957	1.7628	0.3295	99.095			Lipari	73.413	0.0809	12.3927	1.5358	0.064	0.033	0.764	4.0905	5.0598	-0.002	97.7925
															Lipari	73.1811	0.0721	13.891	1.4326	0.0672	0.0204	0.7751	4.2588	5.1233	-0.0028	99.1684
2013-06-28	BCR2G	54.8612	2.2596	12.9984	12.3174	0.1993	3.6235	7.2156	3.3424	1.8493	0.3175	98.992			Lipari	73.4087	0.077	12.9759	1.3732	0.0725	0.0421	0.7287	4.1832	5.0623	0.012	98.3046
	BCR2G	55.0929	2.2618	13.3763	12.1487	0.195	3.725	7.0133	3.3474	1.8863	0.3249	99.3754			Lipari	73.3577	0.0742	13.3434	1.6372	0.0723	0.0511	0.7704	4.1625	5.1913	0.0028	99.0229
	BCR2G	53.6312	2.246	13.6767	12.2453	0.2005	3.7393	7.32	3.2863	1.8233	0.3164	98.4919			Lipari	73.0679	0.0808	12.874	1.7314	0.0847	0.0296	0.7151	4.2074	5.056	0.01	98.2177
	BCR2G	54.5589	2.2697	13.3383	12.6043	0.2085	3.6175	7.2789	3.1522	1.9229	0.3386	99.2941
	BCR2G	54.8251	2.2595	13.5595	12.7801	0.2	3.6444	7.0755	3.3361	1.8337	0.3036	99.8248		2013-10-11	Lipari	73.47	0.0805	12.8452	1.4573	0.0624	0.0749	0.7804	3.9616	5.1839	0.0076	97.9238
	BCR2G	54.3911	2.2702	13.3519	12.1751	0.2026	3.6395	7.1898	3.3479	1.8655	0.3289	98.7721			Lipari	75.1477	0.0771	12.823	1.5734	0.0679	0.0139	0.7557	3.9596	5.0091	0.0167	99.4441
	BCR2G	54.3729	2.246	13.5842	11.9795	0.2023	3.6777	7.2859	3.408	1.7783	0.3127	98.8556			Lipari	73.6478	0.0763	13.0712	1.727	0.0667	0.037	0.7436	3.901	5.0718	0.0078	98.3502
	BCR2G	53.9922	2.2618	13.2607	12.0106	0.2006	3.599	7.0917	3.3913	1.816	0.3241	97.9562			Lipari	73.5882	0.0789	12.8255	1.486	0.0737	0.028	0.773	3.9826	5.0521	0.0105	97.8985
	BCR2G	53.9017	2.2409	13.0364	12.1245	0.2036	3.7006	7.1754	3.3679	1.8381	0.3242	97.9163			Lipari	74.1706	0.0746	12.4548	1.5544	0.0621	0.0475	0.706	4.0761	5.2035	0.0076	98.357
	BCR2G	54.7493	2.2711	13.4319	12.3989	0.2072	3.6629	7.2597	3.3443	1.8039	0.311	99.4478			Lipari	73.8934	0.0762	12.8731	1.6848	0.0549	0.0323	0.7885	4.0053	5.2403	0.0107	98.6594
	BCR2G	53.1926	2.2355	12.9241	12.3379	0.2088	3.6216	7.2454	3.2175	1.7666	0.3357	97.0923			Lipari	74.5508	0.0705	12.6201	1.5738	0.0606	0.026	0.7442	4.1211	5.3169	0.0076	99.0915
	BCR2G	53.2119	2.2071	14.3141	12.2699	0.1912	3.5708	7.2954	3.1776	1.8329	0.3322	98.4117			Lipari	75.014	0.0842	12.8574	1.3381	0.0754	0.0369	0.7258	4.0188	5.141	0.0089	99.3004
	BCR2G	53.4427	2.2173	14.6931	12.263	0.201	3.4357	7.2152	3.4176	1.852	0.3364	99.0772			Lipari	74.6669	0.0807	12.7293	1.4707	0.0681	0.0638	0.6997	4.077	5.0028	0.0079	98.8669
	BCR2G	53.9262	2.2247	13.3198	12.0471	0.1859	3.5149	7.2523	3.4263	1.7329	0.3056	97.9435			Lipari	74.2419	0.078	13.0868	1.5448	0.0658	0.0658	0.6924	3.8872	5.1554	0.0095	98.8277
	BCR2G	53.2791	2.2146	14.1847	12.1418	0.2106	3.6036	7.1985	3.2971	1.7392	0.3041	98.1757			Lipari	74.0005	0.0766	12.9629	1.6923	0.0517	0.0482	0.7643	4.1874	5.1119	0.0129	98.9087
	BCR2G	52.8821	2.2203	13.6295	12.3961	0.1822	3.725	7.2667	3.2654	1.8433	0.3149	97.7318			Lipari	74.5655	0.0863	13.1997	1.4166	0.0665	0.0509	0.7717	4.2453	5.1134	0.0098	99.5257
	BCR2G	52.9037	2.1792	13.3024	11.8573	0.198	3.6079	7.2792	3.3215	1.8467	0.3327	96.8331			Lipari	74.1141	0.0789	13.299	1.5251	0.069	0.062	0.7499	4.017	5.1786	0.0149	99.1085
	BCR2G	53.8379	2.1955	13.7468	12.1987	0.1925	3.5445	7.2916	3.251	1.7498	0.3133	98.3276			Lipari	75.4829	0.0789	12.9651	1.5333	0.0723	0.0586	0.6765	4.0678	5.2904	0.01	100.236
	BCR2G	53.186	2.2092	13.8295	12.1494	0.2012	3.4613	7.3178	3.5901	1.761	0.2999	98.0111			Lipari	74.0035	0.0734	13.0715	1.673	0.0565	0.0532	0.8162	4.0687	5.2373	0.0113	99.0648
	BCR2G	53.0634	2.1977	13.3427	12.5711	0.2005	3.5657	7.1604	3.078	1.7502	0.3442	97.2835			Lipari	75.2302	0.0748	12.8887	1.3802	0.0672	0.0475	0.7407	3.9541	5.152	0.0097	99.545
															Lipari	74.4449	0.0802	12.598	1.4811	0.0733	0.0468	0.6473	4.0379	5.0042	0.0151	98.4288
2013-10-11	BCR2G	54.7561	2.2662	13.0761	12.2066	0.2021	3.5687	7.2117	3.2511	1.8495	0.3656	98.7539			Lipari	74.7041	0.0718	12.7361	1.5023	0.0665	0.0419	0.66	4.0319	5.2431	0.0045	99.0621
	BCR2G	54.7192	2.2642	13.5985	12.3053	0.1897	3.6978	7.1224	3.4418	1.8817	0.3777	99.5982
	BCR2G	54.3498	2.2678	13.5605	12.6888	0.1964	3.5866	7.0606	3.1413	1.8323	0.3565	99.0406		2014-01-20	Lipari	74.9424	0.0788	12.7789	1.6909	0.0681	0.0521	0.7292	3.9917	5.2395	0.0049	99.5764
	BCR2G	54.1101	2.2449	13.3071	12.6648	0.2045	3.5544	6.8421	3.2722	1.7991	0.3614	98.3607			Lipari	75.309	0.0846	13.0208	1.7153	0.0606	0.0194	0.7303	4.0918	5.0782	-0.0049	100.105
	BCR2G	54.6022	2.2721	13.1216	12.5312	0.2021	3.5785	6.9349	3.4686	1.7887	0.3607	98.8606			Lipari	74.6194	0.0764	13.1567	1.5632	0.064	0.0652	0.7454	4.0777	5.1093	0.0097	99.487
	BCR2G	54.2553	2.2495	13.4265	12.2167	0.1761	3.5366	7.207	3.2233	1.786	0.3537	98.4306			Lipari	75.0393	0.0749	12.8841	1.586	0.0817	0.0245	0.7947	4.1652	5.2575	0.009	99.9169
	BCR2G	54.2965	2.2545	13.692	12.597	0.1968	3.6639	6.9916	3.2308	1.8195	0.333	99.0755			Lipari	73.636	0.0816	13.007	1.6318	0.0693	0.0528	0.8106	4.1372	5.2277	-0.0011	98.6529
	BCR2G	54.8355	2.2693	13.394	12.253	0.1897	3.7233	7.0214	3.1894	1.7858	0.3768	99.0383			Lipari	75.2651	0.0786	12.8651	1.6357	0.0792	0.0221	0.7611	4.1004	5.2702	0.0019	100.079
	BCR2G	54.1783	2.2605	13.4312	12.3485	0.1906	3.6439	7.1401	3.3629	1.8422	0.3497	98.7478			Lipari	74.1494	0.0832	12.8133	1.567	0.064	0.0223	0.7657	4.0873	5.3003	0.004	98.8565
	BCR2G	54.3446	2.2689	13.5606	12.4382	0.2003	3.6094	7.2293	3.4808	1.8123	0.3421	99.2866			Lipari	74.9661	0.0755	12.9407	1.4725	0.072	0.0445	0.7987	3.9433	5.2378	0.0144	99.5655
	BCR2G	53.4719	2.2753	13.195	11.9773	0.1926	3.6111	7.1062	3.2476	1.7847	0.3646	97.2263			Lipari	74.8664	0.0783	12.5368	1.5319	0.0565	0.0429	0.7966	4.008	5.296	-0.0021	99.2114
	BCR2G	54.4486	2.2727	13.1488	12.4428	0.2027	3.6968	7.1525	1.6372	1.8603	0.3645	97.2268			Lipari	74.7466	0.0793	12.6585	1.5532	0.0755	0.0454	0.7235	4.1708	5.2006	0.0096	99.2631
	BCR2G	54.0607	2.2672	13.4794	12.1996	0.1903	3.6959	7.098	3.343	1.8814	0.3566	98.572			Lipari	74.3761	0.0796	12.7778	1.3294	0.0693	0.0593	0.8222	4.0047	5.2364	0.0112	98.766
	BCR2G	54.1912	2.2826	13.6099	12.1979	0.1997	3.5874	6.9369	3.2119	1.826	0.3613	98.4049			Lipari	74.5377	0.0775	12.888	1.4652	0.0684	0.0545	0.8184	3.8753	5.1661	-0.0021	98.9489
	BCR2G	54.4333	2.2795	13.3917	12.4879	0.2143	3.7134	7.1322	2.6714	1.8425	0.3671	98.5334			Lipari	73.7251	0.0821	12.9683	1.4429	0.0761	0.0708	0.8143	4.0439	5.1086	0.0085	98.3406
	BCR2G	54.3118	2.2732	13.2478	12.4789	0.1816	3.7778	7.1831	3.2057	1.8788	0.3819	98.9206			Lipari	73.971	0.0834	12.7375	1.5019	0.0621	0.0289	0.7195	4.0817	5.3735	0.0005	98.5599
	BCR2G	54.3322	2.2501	13.2632	13.0118	0.2012	3.6372	7.0213	3.3124	1.9326	0.3709	99.333			Lipari	74.3856	0.0822	12.7293	1.4961	0.066	0.0369	0.7231	4.2405	5.1677	0.0102	98.9375
															Lipari	74.7656	0.0789	12.7826	1.5796	0.0651	0.0458	0.7573	4.165	5.2364	0.0147	99.4908
2014-01-20	BCR2G	54.3763	2.264	13.0615	12.62	0.1961	3.7048	7.265	3.2655	1.7656	0.3386	98.8574			Lipari	73.5846	0.0744	12.6645	1.4306	0.0569	0.0387	0.8176	4.0624	5.12	0.0074	97.8571
	BCR2G	54.5666	2.2764	13.6872	12.3864	0.1953	3.7244	7.0925	3.1592	1.8162	0.3494	99.2536
	BCR2G	54.9854	2.2636	13.3541	12.9311	0.1987	3.7	7.2568	3.1744	1.7179	0.3425	99.9244		2014-01-23	Lipari	74.7817	0.0756	13.623	1.5569	0.0629	0.0411	0.8005	4.1838	5.329	0.0087	100.463
	BCR2G	53.8764	2.3004	13.2193	12.7194	0.1907	3.8656	7.2101	3.3879	1.8065	0.3028	98.8791			Lipari	74.6206	0.0775	13.4099	1.6745	0.0576	0.0402	0.7662	4.3919	5.0944	0.0097	100.142
	BCR2G	54.8207	2.27	13.3519	12.3987	0.1943	3.7693	7.1422	3.2181	1.8724	0.3112	99.3488			Lipari	74.1494	0.0689	12.7848	1.5689	0.0636	0.0459	0.734	4.1908	5.1685	0.008	98.7828
	BCR2G	54.8023	2.2834	13.0642	12.5878	0.1946	3.6695	7.2304	3.3348	1.8841	0.3185	99.3696			Lipari	74.1378	0.0745	13.5232	1.5622	0.0664	0.0493	0.7181	4.5839	5.1495	0.0064	99.8712
	BCR2G	54.601	2.291	13.4222	12.4047	0.1852	3.7621	7.2343	3.3468	1.7757	0.311	99.334			Lipari	74.4149	0.0763	12.943	1.728	0.0591	0.0343	0.7748	4.0783	5.172	0.0132	99.2938
	BCR2G	53.692	2.2929	13.3255	12.6302	0.1977	3.8207	7.0999	3.4109	1.8777	0.3127	98.6602			Lipari	73.898	0.0717	12.6247	1.5185	0.0623	0.0749	0.7523	4.1753	5.2776	-0.0056	98.4497
	BCR2G	54.8049	2.2761	13.4299	12.4935	0.1964	3.6455	7.468	3.4062	1.8387	0.2736	99.8328			Lipari	73.6565	0.0768	13.0517	1.6051	0.0658	0.0537	0.7654	4.2915	5.1889	0.0128	98.7683
	BCR2G	54.0115	2.2851	13.4872	12.7961	0.1923	3.7262	7.1498	3.2974	1.7964	0.2784	99.0204			Lipari	74.187	0.082	13.5289	1.4839	0.0655	0.0343	0.7618	4.2095	5.1101	0.0068	99.4697
	BCR2G	54.3949	2.2903	13.3059	12.2349	0.1933	3.8096	7.0774	3.0535	1.8131	0.2772	98.4502			Lipari	74.284	0.0798	12.456	1.5084	0.0513	0.0422	0.7386	3.8194	5.2477	0.0079	98.2352
	BCR2G	54.7136	2.2942	13.451	12.3917	0.2006	3.6918	7.3182	3.4145	1.8216	0.2942	99.5914			Lipari	73.5314	0.0795	13.3761	1.6015	0.0721	0.0533	0.8022	4.124	5.2174	0.0013	98.8589
	BCR2G	54.2258	2.2821	13.2629	12.2949	0.1971	3.7289	7.223	3.1886	1.8746	0.3234	98.6012			Lipari	73.6237	0.068	14.0274	1.4355	0.0746	-0.0015	0.7189	4.4958	5.0978	0.0119	99.5521
	BCR2G	53.9996	2.2828	13.0598	12.2343	0.1837	3.7585	7.3009	3.2372	1.8657	0.3274	98.2499			Lipari	73.239	0.0793	13.4359	1.541	0.0727	0.0553	0.6971	4.2981	5.1045	0.0027	98.5257
	BCR2G	54.8044	2.2808	13.4594	12.8117	0.2033	3.6746	7.2905	3.4112	1.7183	0.3214	99.9755			Lipari	73.584	0.083	13.4991	1.3409	0.0728	0.0625	0.7462	4.4781	5.1267	0.0097	99.0029
	BCR2G	54.9099	2.2759	13.2179	12.7332	0.182	3.7974	7.1357	3.2441	1.8562	0.3369	99.689			Lipari	74.0199	0.0757	12.719	1.4103	0.0523	0.0136	0.7487	4.3019	5.2108	0.0031	98.5552
	BCR2G	54.3746	2.2626	13.0634	12.5101	0.2026	3.7721	7.2487	3.2231	1.748	0.3352	98.7404			Lipari	74.0848	0.0856	13.2775	1.6336	0.0801	0.0254	0.7389	4.7484	5.1591	0.0086	99.8419
	BCR2G	54.3373	2.2857	13.1249	12.3558	0.2016	3.7028	7.2673	3.3633	1.8157	0.3257	98.7802			Lipari	74.1716	0.0835	13.2779	1.5588	0.0665	0.0419	0.7411	4.5013	5.2322	0.0011	99.676
	BCR2G	54.5048	2.2588	13.2352	12.7627	0.1991	3.6524	7.2591	3.3153	1.8039	0.3684	99.3599
														2014-01-24	Lipari	74.6388	0.071	13.3614	1.4443	0.0656	0.0401	0.8134	4.3562	5.2447	0.0111	100.047
2014-01-23	BCR2G	54.903	2.2561	13.6178	12.395	0.1973	3.7538	7.0956	3.4552	1.8711	0.3411	99.886			Lipari	74.3596	0.0716	13.4919	1.6632	0.0659	0.0773	0.7434	4.159	5.0979	0.008	99.7377
	BCR2G	54.572	2.2784	13.4367	12.5303	0.1814	3.6345	7.1293	3.5122	1.8223	0.3352	99.4323			Lipari	73.9836	0.08	12.4697	1.5716	0.0701	0.0439	0.7994	3.9551	5.2015	0.0062	98.181
	BCR2G	54.6711	2.2535	14.3319	12.378	0.1905	3.5917	7.0373	3.0026	1.7836	0.3528	99.593			Lipari	73.9407	0.0848	13.6207	1.5603	0.0562	0.0631	0.7261	4.7621	5.1083	0.0073	99.9298
	BCR2G	54.1684	2.2787	13.894	12.6813	0.2002	3.6575	7.307	3.1767	1.8008	0.3634	99.528			Lipari	74.0608	0.0794	13.3747	1.5753	0.0638	0.0349	0.7607	4.3301	5.1625	0.0011	99.4433
	BCR2G	54.9349	2.265	13.881	12.3563	0.1829	3.6546	7.2328	3.2531	1.7544	0.3705	99.8854			Lipari	74.0534	0.0732	13.5735	1.6781	0.0582	0.0007	0.7258	4.2416	5.0859	0.0052	99.4955
	BCR2G	55.3545	2.2845	13.0792	12.4816	0.1875	3.7242	7.0232	3.4149	1.8637	0.3255	99.7387			Lipari	74.404	0.0785	13.334	1.5776	0.0704	0.0349	0.704	4.4646	5.1194	0.0034	99.7908
	BCR2G	54.5654	2.2638	13.6871	12.4892	0.1926	3.7163	7.0548	3.4001	1.8629	0.3432	99.5754			Lipari	74.5966	0.0748	13.3668	1.7681	0.0683	0.0638	0.6418	4.1296	5.1751	0.017	99.9019
	BCR2G	54.8475	2.273	14.1732	12.5485	0.1876	3.7326	7.1066	3.4933	1.7671	0.3501	100.479			Lipari	74.1407	0.072	13.2957	1.5459	0.0635	0.0618	0.7679	4.4704	5.0578	0.0086	99.4843
	BCR2G	54.9746	2.2681	13.5135	12.575	0.1927	3.7183	7.1152	3.1457	1.8484	0.3644	99.716			Lipari	74.1522	0.0748	13.3227	1.5021	0.0622	0.0878	0.8027	4.3098	5.1965	0.0089	99.5197
	BCR2G	54.8354	2.279	13.9997	12.008	0.178	3.7227	7.1344	3.3278	1.8004	0.3404	99.6259			Lipari	74.0964	0.0727	13.9764	1.5755	0.0643	0.0282	0.7266	4.3512	5.1583	0.0024	100.052
	BCR2G	54.9845	2.2792	13.5136	12.351	0.1933	3.5522	7.0535	3.4764	1.8858	0.3339	99.6233			Lipari	74.0261	0.0816	13.2679	1.5618	0.0604	0.0422	0.7366	4.508	5.0267	0.0173	99.3286
	BCR2G	54.5633	2.2668	14.2743	12.5596	0.2002	3.737	7.1048	3.6515	1.8279	0.3411	100.526			Lipari	74.9609	0.0761	13.2411	1.5678	0.072	0.0356	0.7545	4.411	5.0666	0.0042	100.19
															Lipari	73.581	0.0865	13.9018	1.4257	0.0695	0.036	0.7129	4.7961	5.1491	0.0048	99.7634
2014-01-24	BCR2G	54.7946	2.2604	13.5439	12.5983	0.1922	3.6246	7.1628	3.1024	1.8852	0.3384	99.5027			Lipari	74.5868	0.0795	13.132	1.6832	0.0556	0.0181	0.7604	4.6729	5.0562	0.0004	100.045
	BCR2G	53.7731	2.2607	13.8917	12.078	0.1882	3.6737	7.118	3.2069	1.8489	0.3563	98.3955			Lipari	73.3592	0.0755	13.7425	1.5851	0.0698	0.0392	0.7524	4.7367	5.1882	0.0097	99.5582
	BCR2G	55.4374	2.2499	13.6558	12.3401	0.1925	3.7419	7.0862	3.2441	1.7151	0.3668	100.03			Lipari	74.5537	0.0698	12.8078	1.4816	0.0637	0.0166	0.8521	4.1918	5.1933	0.0114	99.2418
	BCR2G	54.1219	2.2662	14.3357	12.7097	0.1928	3.8204	7.0916	3.3667	1.82	0.326	100.051			Lipari	73.1078	0.0739	13.6474	1.5433	0.0695	0.006	0.7605	4.175	5.1985	-0.0028	98.5791
	BCR2G	54.3439	2.2599	14.0553	12.6981	0.1956	3.8652	7.2402	3.5905	1.7192	0.3391	100.307
	BCR2G	53.6853	2.2494	13.6646	12.4566	0.1975	3.6475	7.2291	3.5738	1.8279	0.3251	98.8568		2014-03-04	Lipari	74.2995	0.0816	12.9936	1.6455	0.0681	0.0909	0.7806	4.0296	5.2221	0.0036	99.2153
	BCR2G	54.2742	2.2813	13.8474	12.3365	0.1964	3.6536	6.8935	3.2251	1.7935	0.3264	98.8279			Lipari	74.32	0.0726	13.1973	1.6949	0.0613	0.0341	0.7766	4.1323	5.1673	0.0028	99.4592
	BCR2G	53.9141	2.2448	13.5206	12.4272	0.1957	3.7171	7.3995	3.5804	1.7833	0.3159	99.0985			Lipari	73.7408	0.081	13.1895	1.5898	0.062	0.0299	0.7315	4.3269	5.1498	0.0049	98.9061
	BCR2G	54.2924	2.2539	14.2361	12.3337	0.2126	3.6188	7.0198	3.6157	1.9097	0.3025	99.7952			Lipari	74.642	0.0791	0.0534	1.6595	0.057	11.8896	0.7186	3.9405	5.2247	0.0077	98.272
	BCR2G	54.3314	2.269	13.2595	12.7562	0.1908	3.7905	6.9821	3.6216	1.7887	0.3294	99.3191			Lipari	74.5561	0.0783	0.0512	1.6129	0.0746	13.2374	0.7062	3.947	5.3624	0.0087	99.6347
	BCR2G	54.0001	2.2801	13.7581	12.646	0.1979	3.7185	7.0962	3.574	1.7521	0.3299	99.353			Lipari	74.7989	0.0813	-0.0057	1.5837	0.0644	12.9492	0.7986	4.4766	5.1594	0.0038	99.9102
	BCR2G	54.0476	2.2792	12.8019	12.3485	0.1823	3.7942	7.148	3.5055	1.6996	0.3239	98.1308			Lipari	74.4889	0.0759	0.0459	1.5759	0.0733	12.6393	0.7209	3.9222	5.3197	0.0048	98.8669
	BCR2G	53.4757	2.2793	14.2113	12.5802	0.2027	3.7034	7.0487	3.5854	1.6473	0.3361	99.0701			Lipari	74.9243	0.0822	0.0418	1.6916	0.0827	12.1807	0.773	4.1924	5.2164	0.0143	99.1995
	BCR2G	54.2987	2.2507	12.3735	13.1613	0.1956	3.6789	7.2238	3.0457	1.8012	0.359	98.3883			Lipari	75.3659	0.0789	0.0275	1.5718	0.0663	12.895	0.7225	3.9911	5.3521	-0.0013	100.07
	BCR2G	54.1431	2.2641	14.4158	12.5608	0.2077	3.7185	7.0835	3.4159	1.7246	0.365	99.8988			Lipari	73.6455	0.0746	0.0517	1.6668	0.0613	12.7741	0.78	3.9372	5.1928	0.0028	98.1869
	BCR2G	53.6861	2.2593	14.066	12.7488	0.1702	3.5943	7.006	3.2332	1.8213	0.324	98.9092			Lipari	73.9892	0.0694	0.0611	1.6589	0.0605	12.242	0.7451	4.1329	5.2636	0.0083	98.2312
															Lipari	74.1172	0.0832	0.0404	1.5189	0.0564	12.5645	0.6937	4.0412	5.2132	0.007	98.3357
2014-03-04	BCR2G	54.3119	2.2678	13.4238	12.7189	0.1949	3.7487	7.1038	3.4166	1.8915	0.3493	99.4272			Lipari	73.8703	0.072	0.0495	1.5846	0.0659	12.8146	0.7227	4.3328	5.1447	-0.0028	98.6544
	BCR2G	54.7717	2.2723	13.4961	11.954	0.2103	3.6374	7.0306	3.4385	1.8909	0.3576	99.0594
	BCR2G	54.2446	2.2774	13.1388	11.988	0.1976	3.6519	7.1039	3.4097	1.8892	0.344	98.245		2014-06-10	Lipari	74.5626	0.0852	13.5671	1.5655	0.0683	0.0538	0.7506	4.2022	5.2956	0	100.151
	BCR2G	54.2291	2.2845	3.6928	12.4699	0.2027	13.4476	7.2029	3.2159	1.829	0.3659	98.9404			Lipari	74.8316	0.0808	12.1714	1.4276	0.0682	0.0491	0.7495	4.4938	5.2135	0.0148	99.1003
	BCR2G	55.7796	2.2701	3.6828	12.7773	0.181	12.8114	7.0496	3.4051	1.8077	0.3457	100.11			Lipari	74.1566	0.0688	13.0627	1.4942	0.0667	0.0343	0.7493	4.0935	5.0527	0.0102	98.7889
	BCR2G	54.4094	2.2903	3.5919	12.4147	0.1703	13.2327	7.2056	3.5475	1.8257	0.3533	99.0414			Lipari	74.9267	0.0725	13.0084	1.4909	0.0694	0.0488	0.7882	4.1299	5.095	-0.0022	99.6276
	BCR2G	54.3666	2.2689	3.6979	12.3875	0.1982	13.4452	7.12	3.1968	1.8089	0.3568	98.8469			Lipari	73.6146	0.0787	12.9483	1.5356	0.0586	0.0664	0.7746	4.2441	5.284	0.0091	98.614
	BCR2G	54.1399	2.2798	3.7072	12.6572	0.2102	12.6036	7.0535	3.1406	1.7667	0.3508	97.9094			Lipari	74.697	0.0783	12.8552	1.6351	0.0637	0.0285	0.7417	4.1923	5.2231	0.0083	99.5232
	BCR2G	54.2091	2.2634	3.6659	12.4369	0.2102	13.1627	6.9419	3.3474	1.7232	0.3381	98.2989			Lipari	74.5289	0.0785	12.8717	1.3647	0.0706	0.0551	0.7834	4.2101	5.2269	-0.0002	99.1897
	BCR2G	54.0759	2.2965	3.7346	12.668	0.2054	12.5518	7.2518	3.4944	1.7937	0.3398	98.412			Lipari	73.853	0.0717	12.862	1.5331	0.0596	0.0414	0.7433	4.2176	5.1854	0.0006	98.5676
	BCR2G	53.3513	2.2866	3.6599	12.8546	0.199	12.1908	7.1136	3.6776	1.8171	0.3381	97.4885			Lipari	74.0075	0.0719	12.9004	1.543	0.0567	0.0668	0.7203	4.1774	5.1965	-0.0028	98.7376
	BCR2G	54.4104	2.2932	3.4826	12.7569	0.19	13.236	7.0968	3.1253	1.8016	0.3389	98.7318			Lipari	74.0858	0.0732	13.0059	1.6723	0.0632	0.03	0.672	4.3338	5.1521	0.0105	99.0988
	BCR2G	55.1546	2.2695	3.709	12.6475	0.2043	12.9735	7.1519	3.4233	1.7122	0.3675	99.6133			Lipari	72.9732	0.0746	12.7712	1.4873	0.069	0.0388	0.7728	4.2806	5.1444	0.0046	97.6166
															Lipari	74.4885	0.0672	13.1129	1.4906	0.0648	0.0377	0.7358	4.3561	5.2244	0.0031	99.5812
2014-06-10	BCR2g	54.2947	2.2386	13.3142	12.1554	0.1829	3.6027	7.1096	3.2883	1.7843	0.3495	98.3202			Lipari	74.398	0.0738	12.9106	1.3417	0.0735	0.0518	0.6902	4.235	5.1863	0.0037	98.9647
	BCR2g	54.2268	2.234	13.4051	12.7094	0.1944	3.6617	7.1664	3.4333	1.8352	0.349	99.2153			Lipari	73.2632	0.081	13.0893	1.5869	0.0639	0.0701	0.7356	4.1973	5.1182	0.0117	98.2169
	BCR2g	54.5528	2.2777	13.737	12.2089	0.1991	3.6562	7.1498	2.9389	1.827	0.3535	98.9008			Lipari	73.8538	0.0735	13.3697	1.4651	0.0651	0.0189	0.7102	4.2067	5.104	0.0035	98.8704
	BCR2g	55.1204	2.2493	12.9029	12.3707	0.2018	3.6591	7.2708	3.417	1.9151	0.3316	99.4387
	BCR2g	54.5023	2.2952	13.4336	12.5875	0.1876	3.6271	7.0779	3.0439	1.7365	0.3525	98.844		2014-02-12	Lipari	74.7271	0.0731	13.1683	1.7912	0.0648	0.058	0.679	4.2803	5.2305	0.0107	100.083
	BCR2g	53.9324	2.2295	13.183	12.3392	0.1881	3.7105	7.1866	3.2531	1.804	0.3602	98.1866			Lipari	73.6916	0.082	12.7567	1.479	0.0673	0.0534	0.6606	4.1612	5.0493	0.007	98.0081
	BCR2g	53.5301	2.2147	12.7567	12.591	0.2038	3.6408	7.26	3.2157	1.8291	0.3686	97.6103			Lipari	74.0385	0.0813	13.2493	1.4982	0.0635	0.06	0.7261	4.0555	5.1855	0.0082	98.966
	BCR2g	53.9395	2.2374	12.9988	12.6162	0.1999	3.7555	7.2155	3.195	1.8299	0.3652	98.3528			Lipari	73.1489	0.0699	12.7695	1.3768	0.0519	0.0651	0.815	4.0205	5.1296	0.0088	97.4559
	BCR2g	54.3415	2.2125	12.7695	12.6706	0.1867	3.7195	7.1955	2.9698	1.7383	0.3641	98.168			Lipari	72.4284	0.0785	13.2626	1.434	0.0593	0.0422	0.6819	4.1228	5.2327	0.0064	97.3488
	BCR2g	54.4774	2.213	13.1438	12.3247	0.1926	3.6328	7.3536	3.264	1.6968	0.3488	98.6475			Lipari	72.9194	0.0788	13.063	1.5332	0.0721	0.0503	0.7104	4.27	5.1322	0.0158	97.8451
	BCR2g	54.1308	2.2584	13.0416	12.4777	0.2067	3.7323	7.163	3.4013	1.8439	0.3694	98.625			Lipari	71.9434	0.0755	12.8823	1.6287	0.0671	0.0367	0.7799	4.2138	5.4751	0.0032	97.1056
	BCR2g	53.6017	2.2571	13.4749	12.8964	0.1949	3.6327	7.1727	3.4257	1.7358	0.3517	98.7436
	BCR2g	54.437	2.2733	13.2127	12.8549	0.1937	3.5611	7.3144	3.3905	1.7351	0.3572	99.3299
	BCR2g	53.4839	2.2688	13.5581	12.5308	0.2057	3.6041	7.0631	3.3352	1.8346	0.3518	98.2362
	BCR2g	53.6062	2.211	13.2236	12.422	0.1914	3.6921	7.054	3.4639	1.7804	0.3562	98.0008
	BCR2g	54.5272	2.2464	12.9519	12.1928	0.201	3.7179	7.1185	3.4171	1.7825	0.3719	98.5272
	BCR2g	53.4826	2.2389	12.9053	12.7128	0.1929	3.6713	7.1406	3.3034	1.7934	0.3551	97.7964
	BCR2g	54.18	2.2466	13.3117	12.5723	0.1985	3.8301	6.8863	3.3845	1.8067	0.3714	98.7881
	BCR2g	54.4488	2.2256	13.0215	12.5484	0.1991	3.7164	6.9993	3.3694	1.8378	0.3659	98.7322
	BCR2g	53.1816	2.2269	13.5561	12.2388	0.1833	3.7086	7.0417	3.4036	1.8014	0.3806	97.7225
	BCR2g	52.7755	2.2028	12.9907	12.7013	0.2026	3.5936	7.0625	3.3607	1.7313	0.3548	96.9758
	BCR2g	53.9405	2.22	13.3323	12.4994	0.1914	3.6239	7.1321	3.2602	1.7718	0.3718	98.3435
	BCR2g	53.2324	2.22	13.3051	12.2677	0.1884	3.6198	7.2238	3.1846	1.8071	0.3872	97.436
	BCR2g	53.9287	2.1999	12.8399	13.0178	0.1801	3.7461	7.0949	3.3858	1.7583	0.3638	98.5151
	BCR2g	54.6101	2.2485	13.1079	12.7823	0.1866	3.736	7.1103	1.2574	1.8607	0.3543	97.2543
2014-06-12	BCR2g	54.3742	2.2758	13.1836	13.0268	0.2092	3.6543	7.3368	3.3487	1.7765	0.3847	99.5705
	BCR2g	55.2483	2.2577	13.0523	12.4754	0.2041	3.7355	7.133	3.3516	1.833	0.3642	99.655
	BCR2g	53.5576	2.2366	13.173	12.6051	0.1874	3.6465	7.2109	3.3518	1.9004	0.3902	98.2594
	BCR2g	54.9187	2.2372	13.1566	12.4109	0.2089	3.5458	7.2646	3.2248	1.8278	0.3707	99.1657
	BCR2g	54.4159	2.2809	13.1632	12.6472	0.1994	3.6226	7.2672	3.2642	1.8357	0.3904	99.0868
	BCR2g	54.7429	2.2435	13.3933	12.5843	0.2033	3.6644	7.3124	3.41	1.8313	0.3648	99.7503
	BCR2g	54.2975	2.2541	13.728	12.294	0.1944	3.6028	7.1727	3.2608	1.8836	0.3629	99.0509
	BCR2g	55.1405	2.247	13.0729	12.2719	0.1878	3.6778	7.119	3.2769	1.8532	0.3586	99.2057
	BCR2g	54.995	2.2833	13.0782	12.5424	0.1885	3.7091	6.9819	3.3254	1.786	0.3614	99.2511
	BCR2g	54.6809	2.2592	13.3764	12.2342	0.1896	3.5671	7.253	3.4693	1.8375	0.3517	99.2188
	BCR2g	54.803	2.2844	13.7363	12.4864	0.196	3.6238	7.0365	3.2952	1.8825	0.3395	99.6836

## Sheet: Ice Core LA-ICP-MS Data
Tephra Label	Shard	Rb	Sr	Y	Zr	Nb	Ba	La	Ce	Pr	Nd	Sm	Eu	Gd	Dy	Er	Yb	Lu	Ta	Pb	Th	U
NEEM1400.05	1	30.0405	114.119	20.1105	143.53	0.83244	256.136	4.17353	10.3024	1.25903	7.12533	1.41757	0.562058	2.49804	2.36556	1.62509	2.14303	0.312587	0.174612	17.7615	1.58165	0.877743
NEEM1400.05	2	27.3871	56.5915	8.39205	131.726	0.729402	205.095	1.97837	4.91468	0.709669	5.64766	0.339345	0.565079	1.34274	1.18483	0.577584	0.740259	0.0948102	0.00833293	19.9864	0.803815	0.413833
NEEM1400.05	3	28.2412	75.2311	11.047	138.81	0.726248	234.191	3.77991	6.90194	0.991158	7.05769	1.07764	0.471419	1.08715	2.12815	1.72808	1.67211	0.188534	0.123646	19.5731	1.26077	0.477994
NEEM1428.20	1	14.8248	126.108	20.4222	108.439	2.85513	247.651	12.5939	22.3751	3.69949	13.0229	2.83932	0.33698	2.93563	2.65718	1.79602	1.88955	0.28388	0.17503	28.7167	2.91244	1.33081
NEEM1428.20	2	15.5777	123.533	19.7699	104.209	2.93459	259.755	11.7692	21.1328	3.66122	12.2992	3.47885	0.55269	1.60499	1.87425	2.30053	2.25498	0.30119	0.15479	28.3738	2.58378	1.45371
NEEM1428.20	4	9.12796	119.745	17.5574	117.735	2.8651	219.018	12.3981	22.0914	2.79655	16.6094	3.70918	0.60036	0.838103	2.99321	2.66035	1.69534	0.085125	0.315651	27.1653	2.71366	1.23903
NEEM1502.60	1	12.3379	116.58	16.9391	103.017	1.55535	154.825	8.21529	15.7646	2.08832	12.0469	2.21626	0.757168	4.07482	4.09845	1.98426	1.91194	0.430377		45.7966	2.12072	1.04712
NEEM1502.60	3	11.602	116.316	17.8425	96.9757	2.91088	165.843	8.87387	15.609	1.81396	10.1817	1.76372	1.02123	2.63808	3.10759	2.2262	1.43345	0.380151	0.18074	33.7178	2.70564	1.13116
NEEM1502.60	4	13.6968	132.755	32.2272	111.959	2.466	261.49	10.8576	19.8701	3.45009	10.8224	3.28398	0.729859	5.44595	6.34025	2.15971	2.19442	0.528644	0.0882595	46.268	2.81614	1.39487
NEEM1502.60	5	16.3479	116.756	22.9932	98.1482	2.35109	215.72	9.01279	17.4116	2.74219	9.8907	2.06377	1.15728	6.41871	3.80656	1.95793	1.84282	0.170851	0.333476	31.9498	1.98806	0.981222
NEEM1502.60	6	8.73453	92.9175	13.5715	88.1155	1.83725	119.961	7.33814	12.8232	2.09417	8.14823	1.85553	0.58796	2.78131	2.57766	2.53834	1.95404	0.228965	0.175988	33.5709	2.27722	1.1959
NEEM1603.45	1	62.1201	248.266	36.7678	180.385	5.68953	917.454	30.3225	25.4066	3.80266	17.1062	3.26261	1.33255	5.6509	5.31191	3.91539	4.47506	0.499123	0.373699	73.3711	6.82706	0.758832
NEEM1603.45	2	68.0305	298.122	52.5139	150.029	5.86392	566.319	17.8466	28.0684	5.9758	19.7081	7.17615	1.63214	6.98608	10.136	6.52872	5.01238	1.05916	0.519305	107.986	3.69802	1.91852
NEEM1603.45	3	44.4859	141.554	26.1279	173.855	1.9414	356.473	6.83768	9.71046	2.43196	9.75928	3.17817	1.01175	5.00729	3.98498	2.70494	2.91671	0.338812	0.342551	36.4934	2.5775	1.45994
NEEM1603.45	6	23.816	237.374	41.4103	157.834	4.40168	335.088	8.08253	13.7534	2.71573	16.5072	4.90515	1.42869	5.89441	8.75005	4.6751	4.82991	0.858697	0.549412	21.0914	1.76465	0.497517
NEEM1603.45	7	27.3385	265.903	42.6315	159.908	1.45972	294.072	6.84855	11.5212	2.06024	12.8423	3.86258	1.751	7.47041	8.69973	4.67081	5.32679	0.783214	0.107143	25.814	1.84857	1.05128
NEEM1603.45	8	31.9493	338.75	64.703	129.105	3.98929	316.265	10.8388	14.9868	3.13693	17.2035	8.57652	1.79706	11.2596	12.8526	6.09275	4.03843	1.18582	0.588653	58.5253	1.93495	0.351701
NEEM1603.45	9	31.558	183.204	29.4128	162.331	1.6034	282.042	7.22197	7.30624	1.87458	5.24118	4.17351	1.63537	7.94465	4.56261	3.6966	2.91945	0.542678	0.488135	17.6636	0.979576	0.543251
NEEM1603.45	10	19.5968	290.041	50.7476	168.96	2.06152	294.689	7.32403	14.0541	2.50923	16.7486	10.6185	1.86889	7.36574	10.1369	5.04597	6.17145	0.647977	0.0207271	28.1391	1.46536	0.556175
NEEM1633.05	Av. SiO2	92.0799	45.1404	3.8058	137.286	1.34917	232.54	8.20875	19.3041	1.7375	7.63049	0.853648	0.119355	5.97596	0.436862	0.0420837	0.472706	0.219285	0.0129811	26.3732	2.88184	0.321851
NEEM1633.05	Av. SiO2	29.4112	118.489	12.7352	171.046	1.68105	313.283	6.66832	11.313	1.09036	8.15993	0	0.505742		0.419664	3.71671	0.06729	0.482085	0.379561	12.3267	1.78638	0.659469
NEEM1633.05	Av. SiO2	53.0808	238.883	25.399	248.084	6.59191	560.503	16.553	28.5193	3.9925	12.4564	5.35661	1.39913	7.97781	4.15554	3.10591	3.96378	0.28912	0.446183	20.8833	3.65985	1.90192
NEEM1633.05	Av. SiO2	36.1286	203.915	22.129	271.574	3.00005	531.45	12.9134	27.1809	4.01779	18.8637	1.93349	1.86379	0	5.06296	2.66022	3.07361	0.594499	0.474077	19.4911	2.33056	1.61308
NGRIP1884.50	7	42.121	113.189	7.00994	161.157	3.25447	427.827	11.2609	17.2693	1.48158	9.53202	2.33022	0.83771		3.86776	1.00877		0.574112		15.9803	3.27345	1.33655
NGRIP1978.55	Av. SiO2	23.7005	89.4803	6.09253	179.915		530.13	4.66793	5.44163		3.19468	0.921914		8.81529			0.394685	0.306786		76.9972	1.50195	1.91478
NGRIP1978.55	Av. SiO2	18.3	511.394	2.33937	17.0293	1.98591	106.799	3.34283	12.9451	1.61162		0.960649		5.72326		0.770384	0	0.228391	0.469277	23.777	1.0939	0.391282
NGRIP1978.55	Av. SiO2	49.181	61.2894	3.2673	187.494	0.563708	434.565	6.36309	5.49452	1.9368	1.60842	4.31814		0.0939083	2.50501	0.150085	0.616776		0.82302	24.2068	1.46874	0.762466
NGRIP1978.55	Av. SiO2	37.6902	41.656	3.13235	212.973	1.61067	295.096	12.0465	12.1023	4.60195	6.31477	4.77886	0.395541	3.21924	0.327404	1.74948	0.213903			29.6356	0.862037	0.646637
NGRIP1978.55	Av. SiO2	49.1019	153.185	3.33039	167.095	2.75342	568.086	8.78357	20.4196	3.14055	7.73371	0.546525		1.06632	2.35861	1.48907	0.0184798	0.671327	0.256851	18.6294	3.86432	2.00872
NGRIP1978.55	Av. SiO2	56.6419	43.2707	5.25693	179.22	3.91533	252.969	5.42142	9.78425	1.05691	6.64479	1.54607	0.301694	8.42194	1.85246	0.0918575	1.19667	0.0157359		28.3639	1.14715	0.356396
GRIP2202.75	1	33.8845	68.3698	13.1572	160.922	1.1421	389.785	6.79893	10.7457	2.03162	7.50784	1.72957	0.0697777		4.87942	2.06442	1.79555	0.454117		15.3842	1.66591	0.629986
GRIP2202.75	2	30.6094	39.1208	6.28107	128.018	1.05903	294.309	4.13348	5.93999	0.259613	3.8614	0.723076			1.33284	0.156849	1.25563	0.169801	0.0306941	13.7226	0.725231	0.476918
GRIP2202.75	3	30.5575	40.9158	4.43998	145.481	0.759212	257.731	3.03556	3.92525	0.924375	3.45473		0.771784	2.76973	0.21635	0.314361	0.0983167		0.366598	13.4617	0.701188	0.367336
GRIP2202.75	4	31.0212	36.5899	2.95391	159.74	0.833633	258.531	1.52789	3.55522	0.249798	2.02198	0.216934		1.46174	1.49866	0.386877	0.0930927	0.0876658	0.146604	12.7892	0.771822	0.441831
GRIP2202.75	5	36.6422	79.4999	11.8724	175.315	1.00338	352.802	6.3516	9.82433	1.37811	7.25625	0.456064		0.042157	0.411702	0.443429	1.70232		0.214809	8.77343	2.08223	0.821584
GRIP2202.75	8	32.9366	38.0682	10.6666	169.944	0.316792	357.77	1.08301	3.74535	0.220025	1.71981				0.649976		0.737576		0.571635	16.8467	0.499741	0.451982
GRIP2202.75	9	35.4057	38.2711	10.7055	162.813	1.62188	289.689	3.22928	8.48715	1.1771	1.98275	0.667291			3.33132	1.63026	1.73266	0.419045		30.7367	1.04506	0.768177
GRIP2202.75	10	33.6809	64.7343	10.3002	177.63	1.67022	322.186	5.19141	6.08168	1.30909	3.74442	0.158608	1.37762		1.64116	1.17924	1.07097	0.0866082		22.0612	1.09514	0.497494
GRIP2202.75	12	33.2034	42.1703	3.88952	164.626	0.218981	285.11	4.49877	7.474	1.09468	3.88174		0.666197		1.46528	0.958409	0.319247			19.7849	0.730778	0.486051
GRIP2202.75	13	32.9985	80.0572	9.55772	161.847	0.868101	319.486	5.65432	7.61087	0.689909	4.2926	0.630191	0.520984	0.31144	2.37279	1.0324	1.42429	0.402026	0.123271	19.9432	6.83355	0.847267
GRIP2202.75	14	36.9834	86.9091	12.4787	167.655	1.50922	336.437	4.22771	27.5284	1.87589	3.7462		0.415841		2.38933	1.97373	1.94387			15.2665	1.38888	0.989248
GRIP2202.75	16	29.7999	57.5937	7.93387	150.766	0.366322	307.215	3.11854	4.63179	0.994147	1.36889	1.05162	1.13998	7.90447	0.207742	0.35142	1.23198		0.372311	15.4916	0.861682	0.584031
GRIP2202.75	18	44.7627	36.3602	2.71009	138.217	0.54034	294.427	3.4182	3.99976	1.18259	0.363336	0.983892				0.44174		0.191058		15.2176	1.60983	0.273513
NGRIP2228.60	Av. SiO2	10.0971		8.41581	72.5686	1.69121	42.6903	3.33626	3.81093		1.18548		1.36044	5.08064	2.1108	1.41982				13.5442	4.71654	1.27509
NGRIP2228.60	Av. SiO2	66.0704	63.2927	17.4368	171.823	3.05818	452.008	14.5924	28.4531	2.8479	10.9713	6.7445	0.2915		1.72251	1.00807	2.52048	0.657186	0.370473	117.578	3.81112	0.713588
NGRIP2228.60	Av. SiO2	44.9176	153.712	20.9881	202.262	2.58428	580.262	12.8043	20.3443	4.26092	13.2179	2.74421		8.004	1.25393	0.812842	2.43932	0.827908	0.70429	39.7854	2.87692	1.44112
NGRIP2228.60	Av. SiO2	57.8869	129.141	3.98112	148.145	1.34572	1471.29	3.74247	21.8141	1.32045	4.63007	1.25627	0.278833	4.33504	1.07503	1.31325	1.58163	0.159277	0.510474	69.9519	1.54426	0.715553
NGRIP2228.60	Av. SiO2	47.8672	268.442	18.5385	165.083	3.79142	575.531	9.81567	18.6375	1.9741	16.6115	1.53853			1.18564	1.60837	2.27049		0.502952	31.333	2.65829	1.52262
NGRIP2228.60	Av. SiO2	34.6577	208.285	26.7791	152.781	1.39794	488.176	7.85357	17.9715	1.6941	16.7982	2.79207	1.50741	0.0437423	6.63859	3.45444	3.29105	1.17782	0.718627	33.6484	2.94487	0.930922
NGRIP2228.60	Av. SiO2	44.4732	141.049	24.9606	189.385	2.49068	657.839	8.91727	21.1076	2.49737	9.07626	0.61809		5.69715	5.79184	1.54566	0.663807	0.00543798		37.3109	4.28893	1.36905
NGRIP2228.60	Av. SiO2	44.6676	149.854	24.3451	210.073	1.44188	615.956	9.93245	17.2186	2.95154	10.7508	0.768734		0.752239	5.30944	0.493948	1.48228	1.1799	0.0359306	33.7867	3.58234	1.19126
NGRIP2228.60	Av. SiO2	59.337	178.265	48.62	303.148	4.50698	1018.75	18.7041	37.1816	5.72834	26.2006	7.42632	1.87001	8.73356	8.18052	5.41095	8.54132	1.78855	1.05183	51.8338	10.1268	2.57032
NGRIP2228.60	Av. SiO2	27.2002	43.3975	3.84685	144.016	0.495458	287.644	0.954994	5.44453	0.997508	4.11322	0.136269		9.16217	1.62221	0.32773		0.42322		40.8592	1.50686	0.178073
NGRIP2228.60	Av. SiO2	8.54742	16.5245	1.36655	65.3935		109.793	0.468497	1.81989	0.246478	1.22303	0.0815592	0.0605132	1.38494		0.393523	0.0202938		0.141528	4.89307	0.289509	0.136161
NGRIP2228.60	Av. SiO2	20.6424	183.688	17.8859	130.506	6.6863	197.597	8.4503	13.6666	2.04918	11.008	5.0832	3.34125	0.124544	3.86683	3.53024	0.40476	0.898897	0.0917755	19.7768	1.94017	0.504006
NGRIP2228.60	Av. SiO2	25.4721	46.07	5.04752	174.801	2.47173	297.818	3.37426	26.1719	0.755203	3.36065	1.38327	0.653909		0.511229		0.0768607			26.2989	1.3533	0.291051
NGRIP2441.28	2	28.105	64.3988	5.95324	124.258		849.646	5.27344	9.90636	1.23856	4.51491	0.488899	0.282235	0.436052	0.303814	0.65957	0.247416	0.16015	0.503704	16.8807	2.64898	0.343435
NGRIP2441.28	3	42.6852	65.0386	5.91453	119.358		777.335	5.76823	10.0942	1.1385	8.60413	1.42529		0.520739	0.240537	0.265347	0.952841			13.1734	2.20623	0.602463
NGRIP2441.28	5	27.5894	88.7205	14.3875	144.848		798.454	9.21825	12.8084	1.5459	6.20804	1.10873			0.849403	1.57971	1.93953	0.115981	0.324598	12.0341	2.38735	1.03193
NGRIP2441.28	7	41.7543	76.765	6.2892	141.1	0.369116	824.469	6.47606	10.813	1.65073	6.38907	3.0977		0.254255	0.51904	0.568691	1.30246		0.255299	14.79	1.99758	1.02641
NGRIP2441.28	9	30.7142	110.341	20.07	153.776	0.326672	743.284	8.91672	16.8658	2.18127	9.27475	1.17849	1.07537	1.53318	2.00688	2.45291	1.82294	0.302373		11.7205	2.60095	0.768145
NGRIP2441.28	11	40.9935	85.194	7.29656	203.057	2.63446	847.994	9.00876	22.0816	2.93718	11.1248	2.70671	1.41797	4.17728	2.19622		0.21315	0.106691		24.4767	2.62114	0.697959
NGRIP2441.28	13	41.7948	97.8739	19.0658	152.836	1.47758	708.744	8.21237	14.7584	1.66795	10.0656	2.35965	1.91576	2.49956	1.43738	1.7954	2.3048	0.422526		9.78695	3.28121	0.738528
NGRIP2441.28	14	38.255	68.356	8.89779	120.627	0.158414	750.85	5.90838	10.2776	1.06551	6.6973	1.34098		2.96975	0.701328		0.806856	0.194861	0.343548	12.5271	2.40906	0.710449
NEEM2033.75	Av. SiO2	33.2712	23.2276	9.61536	153.356	3.36829	226.435	7.53448	11.1376	2.24076	6.16914			8.7728	1.79555	0.487142	4.1004		0.641351	45.851	2.36335	0.757921
NEEM2033.75	Av. SiO2	28.9479	38.2802	5.29789	197.122	3.83041	259.942	3.6842	4.58312	0.947766	3.78415	0	1.30383	5.82577	1.46142	1.30451	0.436815	0.10913	0.10186	15.4429	1.07208	0.502807
NEEM2033.75	Av. SiO2	45.3029	58.3922	7.40162	202.066	2.19294	237.624	3.73904	4.01898	1.38088	1.67954	1.82706		1.85194	2.29084	0.0569113	2.09581	0.415135		16.3233	0.712806	0.498036
NEEM2033.75	Av. SiO2	32.9501	28.177	3.91947	169.896	1.04483	258.33	1.43472	9.89448	0.789902	2.85696	1.78715	1.56393		0.214396	1.5317	0.224831	0.362521	0.324155	13.4582	3.58653	0.401907
NEEM2049.30	Av. SiO2	46.9152	200.747	42.0689	330.782	8.38848	892.75	22.9886	43.8606	8.40323	20.9395	3.72191	1.12346	15.489	7.62385	6.60944	4.99551	1.03901		25.3579	7.0705	2.16551
NEEM2049.30	Av. SiO2	33.8601	86.7022	10.679	169.541	4.2963	487.931	9.46582	12.9909	1.89666	12.6537	5.64697	0.230246	2.60507	4.45463	1.26554				14.3815	1.75404	0.499869
NEEM2049.30	Av. SiO2	61.3707	203.605	37.2366	286.963	9.10817	941.136	18.6313	42.4348	4.78989	30.717	8.91958		0.479286	6.95359	3.62768	2.53698	0.73154	1.30466	47.4504	7.22605	1.92299
NEEM2049.30	Av. SiO2	28.3892	35.2182	3.85572	122.573	2.614	307.738	6.70424	12.4293	0.8355	4.73562	0	0.445876	3.05972	1.43324	0.344715		0.36416	0.730715	52.3713	1.54499	0.338849
NEEM2049.30	Av. SiO2	23.206	43.4292	4.0428	112.2	0.191876	283.051	2.09743	2.16586	0.676914	1.8956	0.485359	0.26765			0.621461		0.613458	0.689158	18.4037	0.350235	0.17646
NEEM2049.30	Av. SiO2	27.2391	51.9153	1.65039	108.907	0.950241	299.796	0.907315	4.44376	0.351635	3.51459			2.14898	0.541599				1.9728	11.3837	0	0.173606
NEEM2049.30	Av. SiO2	57.4	234.377	56.9838	394.283	8.32945	1089.73	26.501	53.2601	8.64707	34.8122	7.54339	1.78963	3.43645	8.90317	6.07619	6.07639	1.32721		28.9537	9.31875	2.82228
NEEM2049.30	Av. SiO2	56.5554	245.479	51.0573	417.807	10.8802	1060.76	35.1831	54.8556	8.35943	35.1505	4.07471	2.39262	6.80104	11.7805	4.28808	7.85927	1.04691	0.86132	33.7696	12.5369	3.29266
NEEM2049.30	Av. SiO2	41.2846	157.455	32.2718	276.002	7.03	673.127	21.5439	27.0723	4.21916	27.5908	4.31731	1.37583	12.2467	7.73325	3.09464	5.72804		0.21207	17.3151	6.55815	1.60523
NEEM2049.30	Av. SiO2	45.6018	136.003	22.5748	240.234	6.22092	639.952	13.7035	22.5413	2.82014	14.0882	2.12153	0.930753	0.418457	5.01575	3.07713	2.42325		0.0999006	15.7479	3.91563	0.978541
NEEM2049.30	Av. SiO2	28.4688	93.9642	2.42188	138.299	4.475	503.804	2.35732	4.9262	0.29664	3.24483	1.64912	0.0319235		0.897424	0		0.105583	1.28311	36.546	0.599901	0.179348
NEEM2049.30	Av. SiO2	21.3049	83.8403	18.3451	87.7593	5.11938	276.315	5.83785	14.9915	2.83096	85.9864	1.81781	0.879342	4.69502	1.47336	2.32246	2.01855	0.55578	0.100215	43.2692	0.375875	0.152837
NEEM2049.30	Av. SiO2	26.0153	110.042	8.76847	166.689		567.724	4.17829	14.9467	1.56192	12.9838		0.874549	5.4882	0.918745	2.92843	1.91182	0.113341	0.863123	49.2186	3.62115	0.472205
NEEM2049.30	Av. SiO2	44.9848	109.355	21.4434	214.59	5.9107	547.734	13.3926	21.5015	2.4968	9.96106	3.22125	1.30303		0.953283	2.57887	2.98403	0.0346038	0.325412	16.0325	3.58707	1.09658
NEEM2049.30	Av. SiO2	44.92	161.012	25.695	256.646	9.00048	704.273	15.6033	26.1851	3.94755	24.0822		0.69932		3.75034	5.07117	3.15635		1.84335	25.24	4.55705	1.32787
NEEM2049.30	Av. SiO2	40.4561	108.839	23.6566	194.274	4.42674	572.56	11.0955	19.9356	4.23912	19.6772	3.2589	1.16996		2.62019	2.64375	1.29659	0.940477	0.20781	11.7001	4.06458	1.9562
NEEM2049.30	Av. SiO2	36.7631	144.944	24.9441	218.959	4.76855	664.691	16.2226	26.3163	3.83238	25.6624	1.37685	0.690433	12.4443	4.51333	1.20462	3.13707	1.12912	0.742302	20.1459	2.84061	0.743214
NEEM2049.30	Av. SiO2	44.2816	164.1	31.8873	285.013	7.56226	810.206	21.0558	29.2116	5.72196	28.7433	12.4218	1.7308	13.6518	5.1227	6.13345	2.28973	0.0749835	0.0520452	29.4304	7.34965	2.18355
NEEM2049.30	Av. SiO2	40.8465	150.543	26.3387	203.362	4.60864	617.26	11.6033	23.3421	2.54037	18.2885	1.57716	2.0529	1.58917	3.04931	0.44752	3.49493	0.151057	0.905259	18.2573	4.34459	1.66706
NEEM2049.30	Av. SiO2	40.0464	136.918	23.8684	204.272	5.47368	668.84	18.1658	25.8498	4.52328	27.1833	3.89089	1.03654	8.7891	4.61948	2.84591	4.48118	0.640739	0.354773	23.7979	5.37564	1.62352
NEEM2049.30	Av. SiO2	30.4645	126.922	20.3298	187.527	6.46457	575.058	11.0998	20.5635	2.83071	14.4836	3.48282	0.629628	7.19273	4.16706	1.48366	2.12571		0.185758	17.5796	5.30802	1.34613
NEEM2049.30	Av. SiO2	19.6394	53.1797	1.0934	121.127	3.99546	252.994	2.99321	3.78131		6.52521		0.29309	3.6314		0.800193	0.80712			17.5574	1.58607	5.06623

## Sheet: LA-ICP-MS Standard Data
BCR2g		Rb	Sr	Y	Zr	Nb	Cs	Ba	La	Ce	Pr	Nd	Sm	Eu	Gd	Tb	Dy	Ho	Er	Tm	Yb	Lu	Hf	Ta	Pb	Th	U
Preferred min value		46.5	338	32	169	11.5	0	676	24.4	52.8	6.3	28.6	6.52	1.95	6.64	0.94	6.38	1.19	3.66	0.47	3.36	0.498	4.56	0.72	10	5.6	1.57
Preferred max value		47.5	346	38	199	13.5	0	690	25	53.8	7.1	29.2	6.66	1.99	6.78	1.1	6.5	1.35	3.74	0.55	3.42	0.508	5.12	0.84	12	6.2	1.81
ATHO-G		Rb	Sr	Y	Zr	Nb		Ba	La	Ce	Pr	Nd	Sm	Eu	Gd	Tb	Dy	Ho	Er	Tm	Yb	Lu	Hf	Ta	Pb	Th	U
Preferred min value		62.3	91.4	91	492	59.8	0	531	54.1	117	14.2	58.9	13.8	2.66	14.6	2.43	15.5	3.32	9.8	1.45	10.1	1.49	13.2	3.7	5.05	7.13	2.25
Preferred max value		68.3	96.8	98	532	65	0	563	57.1	125	15	62.9	14.6	2.86	16	2.59	16.9	3.54	10.8	1.59	10.9	1.59	14.2	4.1	6.29	7.67	2.49
2013-09-18
Sample	Crater	Rb	Sr	Y	Zr	Nb	Cs	Ba	La	Ce	Pr	Nd	Sm	Eu	Gd	Tb	Dy	Ho	Er	Tm	Yb	Lu	Hf	Ta	Pb	Th	U
BCR2g	10	52.45	364.93	36.34	183.65	11.42	1.12	675.06	24.16	46.03	6.58	28.93	5.9	1.74	6.64	1.12	6.96	1.29	3.68	0.46	3.55	0.52	5.13	0.68	17.38	6.03	1.58
BCR2g	10	50.31	378.06	39.64	194.92	11.8	1	717.34	26.13	49.85	7.15	31.88	6.04	1.91	6.97	1.22	7.13	1.33	4.19	0.5	4.04	0.49	5.11	0.89	18.78	6.27	1.72
BCR2g	10	49.08	360.93	36.56	176.82	10.79	0.94	680.16	24.09	46.63	6.65	28.31	5.6	1.7	7.27	1.2	5.84	1.27	3.06	0.42	3.27	0.47	4.84	0.78	16.34	5.75	1.88
BCR2g	10	51.78	347.69	36.97	181.06	10.37	1.24	661.68	23.15	46.95	6.98	29.07	6.1	1.7	5.58	0.95	5.55	1.4	3.61	0.47	3.09	0.5	5.33	0.7	16.52	5.83	1.76
BCR2g	10	50.13	335.63	35.68	171.27	10.84	1.04	659.66	23.21	47.17	6.12	26.87	5.71	1.54	6.87	0.86	6.15	1.2	3.16	0.53	3.4	0.46	4.76	0.79	15.82	5.46	1.78
BCR2g	10	54.2	333.7	29.21	145.89	10.12	1.21	595.05	20.56	42.59	5.64	24.46	6.64	1.68	4.57	0.83	5.31	1.47	3.15	0.39	3.01	0.49	3.64	0.76	17.17	4.83	1.81
BCR2g	10	51.23	309.29	31.37	168	11.33	1.13	587.17	20.36	41.7	5.73	24.75	5.6	1.7	5.7	1.15	5.52	1.09	2.96	0.39	3.24	0.66	3.88	0.69	14.78	5.18	1.74
BCR2g	10	49.13	316.43	32.52	152.63	9.82	1.1	583.39	20.59	41.95	6.07	25.37	5.03	1.64	7.9	0.84	5.82	1.21	4.37	0.49	2.74	0.51	5.08	0.5	16.95	5.21	1.79
BCR2g	10	49.02	329.07	31.25	157.12	10.62	1.26	574.41	22.03	41.28	5.82	25.56	6.08	1.42	8.43	0.83	4.53	1.21	3.61	0.42	3.78	0.4	5.05	0.73	17.33	4.64	1.73
BCR2g	10	49.97	331.88	31.93	161.97	11.34	1.31	593.06	24.71	42.87	6.97	26.3	6.33	1.62	5.86	1.21	6.58	0.99	3.53	0.46	4	0.65	4.61	0.73	15.44	6.08	1.71
2013-11-27
ATHO-G	20	70.82	93.33	95.54	504.02	61.67	1.37	566.27	50.93	114.86	13.62	64.03	15.1	2.87	15.61	2.73	15.12	3.14	11.97	1.4	10.65	1.67	15.52	4.44	11.43	7.22	2.39
ATHO-G	20	63.71	94.31	98.08	528.16	62.24	1.09	551.59	55.05	116.96	14.3	62.35	13.2	2.46	17.9	2.32	18.25	3.75	9.84	1.39	11.21	1.53	14.03	3.7	5.73	7.59	2.37
ATHO-G	20	70.09	97.43	97.54	503.98	66	0.92	566.9	57.43	125.06	14.82	64.8	15.47	2.78	15.45	2.56	16.6	3.9	10.73	1.49	10	1.67	14.65	3.88	5.94	8.52	2.54
ATHO-G	20	71.6	93.4	101.43	489.16	65.02	1.11	614.86	55.35	125.69	14.08	61.2	15.56	3	15.76	2.54	16.23	3.45	10.7	1.53	10.34	1.52	14.72	3.79	6.84	7.19	2.75
ATHO-G	20	64.88	92.82	91.14	479.48	62.38	1.05	548.1	53.37	124.35	13.86	57.53	14.35	2.98	14.84	2.48	16.56	3.51	10.85	1.43	10.21	1.51	14.96	3.91	6.04	6.99	2.49
ATHO-G	10	61.67	85.62	103.9	549.61	60.57	1.22	595.57	55.13	110.43	15.06	65.94	12.61	2.26	14.02	2.42	17.67	3.78	7.61	1.81	11.01	1.76	11.32	3.6	4.67	8.02	2.42
ATHO-G	10	68.34	91.22	104.69	563.68	65.55	1.5	552.28	55.59	116.28	15.45	59.66	13.99	1.99	19.42	2.74	18.55	3.73	11.09	1.41	10.73	1.61	11.95	3.71	5.11	7.7	1.97
ATHO-G	10	65.42	89.89	105.81	592.5	59.68	0.79	555.86	58.71	115.73	15.71	61.34	13.61	2.03	15.55	2.25	17.48	3.37	10.67	1.5	10.24	1.19	12.06	4.34	5.1	8.06	2.17
ATHO-G	10	65.97	87.28	105.5	515.23	60.36	1.06	564.12	55.49	121.32	13.33	51.13	12.4	2.8	15.47	2.41	17.96	3.68	11.33	1.55	12.2	1.69	13.79	4.3	6.73	7.97	2.18
ATHO-G	10	69.8	90.75	104.61	570.48	62.88	1.22	572.89	61.2	117.25	14.63	60.7	10.45	2.08	20.33	2.52	20.74	3.54	10.73	2.21	11.86	1.69	16.09	3.94	4.75	8.45	2.42
2014-02-18
ATHO-G	10	81.3416	111.225	110.916	502.682	64.4266	1.99314	589.841	52.0074	107.441	15.3841	70.4705	18.5322	4.61947	15.9358	2.67965	22.3973	4.96781	13.4243	2.55647	14.8311	2.34097	17.0548	4.42288	9.5808	9.17951	3.42757
ATHO-G	10	88.0279	106.433	107.579	521.761	64.6856	0.955688	632.915	56.6087	110.283	14.7152	76.1572	18.0134	3.55753	21.697	2.85417	16.9974	4.50568	10.4857	1.97427	12.7781	1.55449	18.1507	4.62266	7.12177	7.54865	2.63057
ATHO-G	10	84.4445	91.6261	108.348	470.355	60.0957	1.42542	549.975	52.5386	112.502	13.4291	68.0494	13.7384	4.24329	16.9902	2.73796	24.908	4.22754	13.8846	1.91664	15.5502	1.48565	13.2322	3.88384	7.83468	7.38305	3.31365
ATHO-G	10	78.5171	110.647	109.932	538.244	69.5284	1.23162	628.39	49.6451	107.662	13.1927	74.5744	18.8879	3.66468	19.0819	2.98129	20.6119	4.67989	12.8531	1.29169	14.7861	2.09442	15.1911	4.07735	7.0414	8.97274	3.53196
ATHO-G	10	84.4051	97.9582	104.517	515.042	71.6213	1.24771	620.221	50.9275	110.155	13.8225	69.791	12.6352	3.48305	21.1499	3.19861	18.506	4.46446	14.1401	2.00511	12.7896	2.09481	21.5043	4.14116	9.40443	8.03754	2.66068
